# Supplementary material for: Bis(isobutyl­ammonium) phthalate monohydrate
Source: Acta Crystallogr Sect E Struct Rep Online. 2008 May 24;64(Pt 6):o1152. doi: 10.1107/S1600536808015201 (PMC2961518; doi:10.1107/S1600536808015201)
Supplement: Supplementary file 2 [file e-64-o1152-Isup2.hkl]

# 
# h,k,l, Fc-squared, Fo-squared, sigma(Fo-squared) and status flag 
# 
data_I
_shelx_title '  P-1' 
_shelx_refln_list_code          4 
_shelx_F_calc_maximum      113.93 
_exptl_crystal_F_000       360.00 
_reflns_d_resolution_high  0.7696 
 
loop_ 
 _symmetry_equiv_pos_as_xyz 
 'x, y, z' 
 '-x, -y, -z' 
 
_cell_length_a     8.8647 
_cell_length_b     9.4340 
_cell_length_c    12.9119 
_cell_angle_alpha  72.298 
_cell_angle_beta   79.449 
_cell_angle_gamma  69.059 
 
_shelx_F_squared_multiplier     1.000 
 
loop_ 
 _refln_index_h 
 _refln_index_k 
 _refln_index_l 
 _refln_F_squared_calc 
 _refln_F_squared_meas 
 _refln_F_squared_sigma 
 _refln_observed_status 
   1   0   0        0.01       -1.13      0.75 o 
   2   0   0     3399.91     3374.09     38.47 o 
   3   0   0       20.56       36.67      3.44 o 
   4   0   0        1.06       -0.89      1.35 o 
   5   0   0      284.61      281.28      7.47 o 
   6   0   0       37.52       36.89      4.32 o 
   7   0   0       49.06       45.19      6.19 o 
   8   0   0       62.34       77.56      6.15 o 
   9   0   0       55.28       49.42      6.88 o 
  10   0   0        3.80        2.66      5.58 o 
 -10   1   0       13.83       18.98     12.08 o 
  -9   1   0        0.32        3.45      4.92 o 
  -8   1   0       50.55       53.28      7.41 o 
  -7   1   0       43.93       51.12      5.46 o 
  -6   1   0        1.64       -0.44      2.24 o 
  -5   1   0      152.08      161.39      6.77 o 
  -4   1   0      227.16      248.99      8.74 o 
  -3   1   0      717.38      689.01     11.97 o 
  -2   1   0      789.05      724.62     13.47 o 
  -1   1   0     2630.84     2569.00     35.46 o 
   1   1   0       95.89      110.87      2.10 o 
   2   1   0      680.51      661.37      8.64 o 
   3   1   0      162.67      149.07      4.12 o 
   4   1   0      121.98      119.38      4.32 o 
   5   1   0      167.03      161.56      5.54 o 
   6   1   0       24.36       25.36      3.33 o 
   7   1   0       49.30       37.30      4.17 o 
   8   1   0       67.52       74.94      5.86 o 
   9   1   0       13.11       20.11      6.02 o 
  10   1   0       52.44       36.75     11.03 o 
  -9   2   0       52.10       84.19     17.08 o 
  -8   2   0        0.28       -0.68      5.44 o 
  -7   2   0        5.19       13.53      4.41 o 
  -6   2   0        5.66        2.14      3.10 o 
  -5   2   0       81.92       96.00     13.67 o 
  -4   2   0      540.23      517.94     13.84 o 
  -3   2   0      335.54      371.09     10.45 o 
  -2   2   0      500.87      547.12     11.98 o 
  -1   2   0      629.92      673.76     18.73 o 
   1   2   0     4201.24     4798.37     65.58 o 
   2   2   0      252.84      295.09      6.30 o 
   3   2   0       74.07       61.28      9.77 o 
   4   2   0       29.23       32.28      2.71 o 
   5   2   0      105.62      109.61      5.86 o 
   6   2   0       61.94       63.14      4.41 o 
   7   2   0      253.39      253.73      8.21 o 
   8   2   0       42.02       44.54      4.97 o 
   9   2   0       28.28       29.87      5.74 o 
  10   2   0      126.71       94.40     12.31 o 
  11   2   0       21.50       20.97      8.65 o 
  -9   3   0       34.43       38.25     15.05 o 
  -8   3   0       45.55       44.83     13.39 o 
  -7   3   0       10.85       20.98      6.91 o 
  -6   3   0      139.77      112.54     15.56 o 
  -5   3   0        3.29       -0.16      3.20 o 
  -4   3   0       13.41       14.79      3.69 o 
  -3   3   0      347.55      340.66     10.66 o 
  -2   3   0       11.31       18.68      3.94 o 
  -1   3   0      693.34      728.77     22.16 o 
   0   3   0     2993.83     3176.42     65.60 o 
   1   3   0      665.71      676.23     13.87 o 
   2   3   0       41.23       60.04      4.49 o 
   3   3   0     1323.75     1379.51     18.95 o 
   4   3   0      565.34      559.50     13.16 o 
   5   3   0      287.79      263.00      7.60 o 
   6   3   0      252.61      270.48      8.73 o 
   7   3   0      123.62      113.01      7.03 o 
   8   3   0       99.14      107.79     22.12 o 
   9   3   0      116.71      142.25     22.44 o 
  10   3   0        4.54        8.66      6.91 o 
  11   3   0       14.69        4.12      8.28 o 
  -8   4   0        0.88        3.44     10.97 o 
  -7   4   0        8.43        4.75     10.10 o 
  -6   4   0       96.05       65.62     10.49 o 
  -5   4   0       10.31        7.78      8.14 o 
  -4   4   0      123.56      119.43      7.95 o 
  -3   4   0        0.07        2.49      3.83 o 
  -2   4   0       89.39       72.71      8.38 o 
  -1   4   0     1188.42     1213.13     34.49 o 
   0   4   0        9.47        4.98      3.42 o 
   1   4   0      367.35      379.05     15.21 o 
   2   4   0       28.36       34.79      5.92 o 
   3   4   0      824.41      770.14     18.23 o 
   4   4   0      709.18      682.48     20.70 o 
   5   4   0       58.35       54.62      3.87 o 
   6   4   0       22.38       32.60      3.75 o 
   7   4   0       13.38        9.00      5.99 o 
   8   4   0      180.09      193.34     16.14 o 
   9   4   0      114.95      139.34     14.18 o 
  10   4   0      253.19      278.78     21.53 o 
  11   4   0        6.84       16.90      8.64 o 
  -8   5   0        6.33       -2.08     12.65 o 
  -7   5   0        2.23       11.24     11.88 o 
  -5   5   0       26.38       17.61      6.94 o 
  -4   5   0       13.75       16.17      4.77 o 
  -3   5   0      185.96      168.77      9.15 o 
  -2   5   0       98.92       98.48     10.70 o 
  -1   5   0       11.60       12.82      5.31 o 
   0   5   0      220.47      236.37      9.90 o 
   1   5   0       28.92       30.49      6.35 o 
   2   5   0      205.41      164.36     12.22 o 
   3   5   0        4.71        2.71      3.12 o 
   4   5   0        0.01       -1.11      3.52 o 
   5   5   0      100.53      116.62      6.57 o 
   6   5   0      360.51      380.13     15.67 o 
   7   5   0        0.86       -1.17      3.74 o 
   8   5   0        0.29        8.78      5.48 o 
   9   5   0        2.53        1.10      5.26 o 
  10   5   0       15.90        4.70      6.42 o 
  11   5   0       60.80       71.10     23.30 o 
  -7   6   0       60.52      120.34     23.16 o 
  -6   6   0        4.62       24.33     13.05 o 
  -5   6   0      387.37      374.98     22.88 o 
  -4   6   0       85.06       64.30     10.87 o 
  -3   6   0      341.30      337.18     27.85 o 
  -2   6   0      132.64      135.84     13.84 o 
  -1   6   0        0.74        0.93      3.20 o 
   0   6   0      555.73      594.15     23.61 o 
   1   6   0      229.70      241.35     14.50 o 
   2   6   0      154.30      160.63     12.36 o 
   3   6   0       14.76       13.03      4.08 o 
   4   6   0      238.57      236.32     11.39 o 
   5   6   0      291.18      288.39     13.24 o 
   6   6   0        2.17        7.65      4.66 o 
   7   6   0        0.08       -3.83      4.33 o 
   8   6   0       48.07       77.31     14.53 o 
   9   6   0      210.41      229.21     16.51 o 
  10   6   0       23.79       30.26      9.08 o 
  11   6   0       51.43       56.37     11.47 o 
  -6   7   0        5.31       37.87     16.99 o 
  -4   7   0        3.58        2.61      6.99 o 
  -3   7   0        9.82       13.74      7.92 o 
  -2   7   0        7.25        7.34      6.41 o 
  -1   7   0       11.66       17.93      5.51 o 
   0   7   0        5.90        1.13      4.21 o 
   1   7   0      117.57      130.41     13.04 o 
   2   7   0       54.41       37.74      8.96 o 
   3   7   0       42.33       39.87      8.94 o 
   4   7   0        0.47        1.99      4.35 o 
   5   7   0      228.25      225.19     13.90 o 
   6   7   0        0.59        2.92      5.31 o 
   7   7   0       45.12       54.33      9.12 o 
   8   7   0       11.86       11.38      6.51 o 
   9   7   0       32.75       54.79     11.40 o 
  10   7   0        0.96        5.09      6.64 o 
  -5   8   0        0.25       -5.55     12.72 o 
  -3   8   0        0.26        5.35      7.80 o 
  -2   8   0        8.13        4.80      7.33 o 
  -1   8   0        3.92        4.87      7.30 o 
   0   8   0      332.42      357.62     33.49 o 
   1   8   0       89.58      103.76     13.63 o 
   2   8   0      193.44      178.69     16.31 o 
   3   8   0       36.70       25.95      8.40 o 
   4   8   0       10.73        5.98      5.19 o 
   5   8   0       10.43        9.66      5.38 o 
   6   8   0        7.87       10.35      5.64 o 
   7   8   0      141.20      123.39     22.35 o 
   8   8   0        9.89       10.64      6.71 o 
   9   8   0       34.76       31.71      8.73 o 
  10   8   0       43.04       41.03     10.67 o 
  -3   9   0        9.60       19.46     11.53 o 
  -2   9   0       46.54       32.58     12.34 o 
  -1   9   0        4.82        9.33      9.01 o 
   0   9   0      122.98      144.14     20.22 o 
   1   9   0        0.04       12.06      9.98 o 
   2   9   0      163.12      183.61     18.12 o 
   3   9   0        2.56       -6.30      6.31 o 
   4   9   0        9.94        7.10      7.75 o 
   5   9   0       12.79       20.01      6.98 o 
   6   9   0      207.06      190.68     14.67 o 
   7   9   0       25.10       13.78     11.86 o 
   8   9   0        0.45       -1.81      6.72 o 
   9   9   0        2.31       -2.02      6.46 o 
  -2  10   0        0.11        5.96     10.22 o 
  -1  10   0       25.61       30.17     13.43 o 
   0  10   0        3.68        4.07     10.18 o 
   1  10   0       89.04       80.96     18.57 o 
   2  10   0      105.44      158.15     25.03 o 
   3  10   0        9.41        0.91      9.44 o 
   4  10   0      180.34      236.19     22.83 o 
   5  10   0       40.51       52.05     14.22 o 
   6  10   0       31.28       17.21      7.69 o 
   7  10   0       43.21       32.01      9.18 o 
   8  10   0        1.63       -0.40      7.26 o 
   0  11   0        5.84        6.87     12.84 o 
   1  11   0        9.14       19.01     13.72 o 
   2  11   0        5.86       13.72     13.75 o 
   3  11   0      167.96      197.84     31.11 o 
   5  11   0        0.87       11.48     11.85 o 
   6  11   0        0.03       -3.34     10.27 o 
   7  11   0        0.49       -3.68     10.75 o 
  -6 -11   1        0.98        8.32     11.68 o 
  -3 -11   1        3.90        7.01     13.92 o 
  -2 -11   1        0.00        3.67     13.04 o 
  -1 -11   1       21.93       16.26     14.70 o 
  -8 -10   1       14.72       15.40      8.38 o 
  -7 -10   1       15.72       16.33      8.01 o 
  -6 -10   1       18.23       38.82      9.64 o 
  -5 -10   1       36.89       27.19     11.41 o 
  -4 -10   1        1.46        9.85      9.66 o 
  -2 -10   1        9.69       11.94     12.85 o 
  -1 -10   1      193.55      204.75     26.80 o 
   0 -10   1       12.64       16.78     11.80 o 
   1 -10   1       15.62       12.57     10.67 o 
   2 -10   1        0.01       11.92     11.24 o 
  -9  -9   1       14.47       12.15      8.65 o 
  -8  -9   1        0.20       -2.83      6.38 o 
  -7  -9   1        7.33        0.34      6.03 o 
  -6  -9   1       49.75       54.76      9.42 o 
  -5  -9   1       26.42       25.54      7.28 o 
  -4  -9   1       66.09       89.67     14.52 o 
  -3  -9   1        3.25        0.95      8.42 o 
  -2  -9   1      159.98      192.20     15.85 o 
  -1  -9   1      330.67      355.86     30.57 o 
   0  -9   1        2.20        8.86      9.89 o 
   1  -9   1        2.11       -2.27      7.21 o 
   2  -9   1       54.12       74.72     16.45 o 
   3  -9   1        9.34       15.22     11.15 o 
 -10  -8   1        1.02      -10.23      6.82 o 
  -9  -8   1        8.78       14.01      8.44 o 
  -8  -8   1        0.00        2.64      5.86 o 
  -7  -8   1       29.37       26.03      7.72 o 
  -6  -8   1       78.49       78.50     14.75 o 
  -5  -8   1        0.21        2.84      4.86 o 
  -4  -8   1      298.33      298.64     14.52 o 
  -3  -8   1        1.14        4.60      6.70 o 
  -2  -8   1      809.57      818.18     32.42 o 
  -1  -8   1      109.82      117.90     10.78 o 
   0  -8   1        3.91       -0.78      7.31 o 
   1  -8   1        6.31       11.31      8.35 o 
   2  -8   1       12.86        8.85      8.13 o 
   3  -8   1       11.57        0.62      7.90 o 
   4  -8   1       18.80       29.89     11.23 o 
 -10  -7   1        2.65        7.44      7.54 o 
  -9  -7   1       12.13       21.77      8.08 o 
  -8  -7   1       93.95       93.68     11.78 o 
  -7  -7   1       13.95        3.71      5.44 o 
  -6  -7   1        2.57        0.37      4.43 o 
  -5  -7   1      119.93      132.79     26.88 o 
  -4  -7   1      391.84      414.97     44.53 o 
  -3  -7   1      191.53      200.43     18.21 o 
  -2  -7   1       91.50       95.10     11.57 o 
  -1  -7   1      198.84      196.79     11.66 o 
   0  -7   1       69.09       77.28      8.23 o 
   1  -7   1       23.47       36.75     10.24 o 
   2  -7   1       19.75       22.87      8.74 o 
   3  -7   1       23.62       24.58      8.79 o 
   4  -7   1       13.81       11.33      8.71 o 
   5  -7   1        7.82        4.37      8.08 o 
 -10  -6   1       19.44       15.08     15.45 o 
  -9  -6   1       58.18       31.81     10.49 o 
  -8  -6   1        1.61       -2.58      7.90 o 
  -7  -6   1        3.03       -2.53      4.17 o 
  -6  -6   1       76.61       93.95     10.29 o 
  -5  -6   1        0.06       -5.52      3.95 o 
  -4  -6   1       39.23       41.79      6.40 o 
  -3  -6   1        5.98        7.68      5.49 o 
  -2  -6   1       29.77       31.72      5.22 o 
  -1  -6   1      192.28      195.98     13.11 o 
   0  -6   1       12.40       21.16      4.87 o 
   1  -6   1       11.51       16.01      4.45 o 
   2  -6   1      300.17      278.06     18.59 o 
   3  -6   1       76.05       75.38     11.78 o 
   4  -6   1       16.15       18.23      7.60 o 
   5  -6   1        6.19       15.44      8.48 o 
   7  -6   1        4.34       14.11     13.71 o 
 -11  -5   1        0.20        1.96      7.66 o 
 -10  -5   1       84.85       86.26     12.49 o 
  -9  -5   1        0.10       -4.04      5.65 o 
  -8  -5   1      103.40       96.01     35.09 o 
  -7  -5   1       81.92       81.34     17.79 o 
  -6  -5   1        1.65        1.99      4.46 o 
  -5  -5   1        2.63        3.51      2.68 o 
  -4  -5   1       30.77       26.77      4.26 o 
  -3  -5   1      149.32      160.03      8.97 o 
  -2  -5   1     1850.78     1826.63     32.95 o 
  -1  -5   1       13.18        8.48      4.61 o 
   0  -5   1      178.47      167.62     14.53 o 
   1  -5   1       84.45      102.88     21.88 o 
   2  -5   1        0.00        2.65      4.45 o 
   3  -5   1      198.57      189.21      9.76 o 
   4  -5   1        0.87        2.29      4.56 o 
   5  -5   1        6.56        7.42      6.12 o 
   6  -5   1        0.17        1.51      6.75 o 
   8  -5   1        1.05       12.64     15.67 o 
 -11  -4   1        1.17        3.39      9.45 o 
 -10  -4   1        1.49        3.88      6.41 o 
  -9  -4   1       14.77        1.72      5.67 o 
  -8  -4   1       23.20       20.56     10.32 o 
  -7  -4   1      330.75      333.85     15.55 o 
  -6  -4   1        9.97       14.64      3.27 o 
  -5  -4   1       95.37       97.03      6.16 o 
  -4  -4   1      359.52      388.93      9.33 o 
  -3  -4   1      719.90      703.24     12.79 o 
  -2  -4   1       57.34       59.28      5.02 o 
  -1  -4   1       83.56       85.53     11.56 o 
   0  -4   1        9.26       11.08      3.04 o 
   1  -4   1       76.50       66.31      7.62 o 
   2  -4   1       41.18       41.89      7.46 o 
   3  -4   1       17.84       13.87      3.63 o 
   4  -4   1       79.59       67.56      7.91 o 
   5  -4   1       62.14       61.94     10.22 o 
   6  -4   1       59.16       37.30      9.00 o 
   8  -4   1       76.07      126.61     22.06 o 
 -11  -3   1       32.47       29.52      8.80 o 
 -10  -3   1       30.83       16.12      9.02 o 
  -9  -3   1       33.60       20.91     12.39 o 
  -8  -3   1       11.86       21.05      6.48 o 
  -7  -3   1      135.34      129.89      7.65 o 
  -6  -3   1      195.93      180.00      9.51 o 
  -5  -3   1       58.45       53.86      5.50 o 
  -4  -3   1        2.19        2.57      1.79 o 
  -3  -3   1      154.29      157.27      5.30 o 
  -2  -3   1     1224.18     1149.84     16.61 o 
  -1  -3   1     1924.26     2057.29     31.91 o 
   0  -3   1     5447.97     6095.36     83.88 o 
   1  -3   1       94.89       77.19      7.64 o 
   2  -3   1      255.36      268.33      8.42 o 
   3  -3   1       39.91       48.93      5.96 o 
   4  -3   1      108.34      106.59      6.91 o 
   5  -3   1      156.48      170.29     20.60 o 
   6  -3   1       29.96       25.97      5.38 o 
   7  -3   1       62.39       58.32     10.80 o 
   8  -3   1       20.54       33.76     12.68 o 
   9  -3   1       19.96       30.38     14.40 o 
 -11  -2   1        0.13        3.44      6.96 o 
 -10  -2   1        5.07       -2.62      7.05 o 
  -9  -2   1        5.91        1.29      5.29 o 
  -8  -2   1      604.06      626.22     16.99 o 
  -7  -2   1      488.06      489.42     13.92 o 
  -6  -2   1       64.66       56.20      5.26 o 
  -5  -2   1      258.55      258.61      8.68 o 
  -4  -2   1        2.04        2.47      2.82 o 
  -3  -2   1      426.12      380.41      8.20 o 
  -2  -2   1       53.95       55.71      3.01 o 
  -1  -2   1      405.47      338.00      6.49 o 
   0  -2   1     1917.56     1917.86     28.82 o 
   1  -2   1        6.65        4.28      2.99 o 
   2  -2   1      136.43      132.80      5.29 o 
   3  -2   1      162.15      185.40      7.08 o 
   4  -2   1      768.83      727.68     16.95 o 
   5  -2   1       12.38       18.36      4.24 o 
   6  -2   1       56.96       62.15      6.94 o 
   7  -2   1       31.02       25.51      8.17 o 
   8  -2   1       36.68       78.63     16.37 o 
   9  -2   1        8.49       25.31     12.55 o 
 -10  -1   1       24.23       24.77      8.44 o 
  -9  -1   1       14.44       17.56      5.35 o 
  -8  -1   1       40.52       42.25      5.89 o 
  -7  -1   1      171.47      167.22      7.22 o 
  -6  -1   1        0.46        1.63      2.14 o 
  -5  -1   1      154.30      151.04      8.81 o 
  -4  -1   1     1327.52     1296.98     17.14 o 
  -3  -1   1      101.90      105.28      4.47 o 
  -2  -1   1     1754.34     1623.16     25.18 o 
  -1  -1   1      855.94      667.17      9.43 o 
   0  -1   1      638.20      611.13      6.24 o 
   1  -1   1      425.81      337.27      6.70 o 
   2  -1   1       80.78       75.24      3.08 o 
   3  -1   1      325.55      294.90      7.86 o 
   4  -1   1      769.71      828.02     15.48 o 
   5  -1   1      120.99      120.02      6.91 o 
   6  -1   1      149.34      154.87      7.60 o 
   7  -1   1       56.84       57.15      5.19 o 
   8  -1   1      301.28      317.73     10.71 o 
   9  -1   1        0.00        5.70      5.60 o 
  10  -1   1        6.93       11.25     10.80 o 
 -10   0   1       38.76       57.50      8.69 o 
  -9   0   1       33.81       43.11      7.05 o 
  -8   0   1      135.25      136.42      9.36 o 
  -7   0   1        9.54       13.54      3.30 o 
  -6   0   1       55.84       62.59      6.08 o 
  -5   0   1      115.89      109.43      4.92 o 
  -4   0   1      356.71      365.38     10.18 o 
  -3   0   1       78.88       74.24      4.68 o 
  -2   0   1      502.78      427.36      6.64 o 
  -1   0   1      490.95      487.15      9.17 o 
   1   0   1     1841.79     1961.67     22.34 o 
   2   0   1      106.63       92.94      3.30 o 
   3   0   1      348.27      383.64      7.97 o 
   4   0   1       36.00       29.95      4.05 o 
   5   0   1     1287.69     1337.85     23.15 o 
   6   0   1       62.08       72.86      5.73 o 
   7   0   1        0.64        0.31      2.70 o 
   8   0   1       59.98       64.36      5.86 o 
   9   0   1        1.54        4.41      3.91 o 
  10   0   1       23.43       30.13     12.28 o 
 -10   1   1        9.05       18.61      6.65 o 
  -9   1   1       31.56       42.64     10.32 o 
  -8   1   1        0.81        1.53      4.14 o 
  -7   1   1      104.14      106.13      9.34 o 
  -6   1   1       73.82       80.57      5.31 o 
  -5   1   1      166.94      158.89      5.97 o 
  -4   1   1      460.50      471.70      9.23 o 
  -3   1   1        5.13        1.33      1.43 o 
  -2   1   1      609.00      554.98      8.31 o 
  -1   1   1     2305.22     2523.13     28.73 o 
   0   1   1     2782.95     2195.96     42.38 o 
   1   1   1      465.53      486.76      5.13 o 
   2   1   1     3495.72     3778.92     42.80 o 
   3   1   1     4866.24     5356.18     60.65 o 
   4   1   1      515.01      460.84     10.12 o 
   5   1   1       78.58      102.08      5.68 o 
   6   1   1        0.03        0.82      2.13 o 
   7   1   1      220.95      232.99      7.98 o 
   8   1   1        4.20       -0.09      2.84 o 
   9   1   1        0.93        1.48      3.44 o 
  10   1   1       32.76       36.53      8.39 o 
  11   1   1        3.31        8.03      7.75 o 
  -9   2   1        2.66        9.47      7.44 o 
  -8   2   1        0.61        1.61      5.71 o 
  -7   2   1       17.11       22.05      6.53 o 
  -6   2   1       16.56       12.13      4.05 o 
  -5   2   1        9.59       10.07      3.06 o 
  -4   2   1      267.25      244.82      7.78 o 
  -3   2   1       37.82       45.32      4.08 o 
  -2   2   1      527.84      505.46     11.32 o 
  -1   2   1        8.84       27.54      3.60 o 
   1   2   1      204.80      215.68      6.38 o 
   2   2   1    12979.49     7706.71    147.39 o 
   3   2   1      798.14      825.35     10.97 o 
   4   2   1        7.78        6.93      1.74 o 
   5   2   1      106.31      109.94      4.66 o 
   6   2   1      258.82      271.21      7.62 o 
   7   2   1       48.96       46.88      5.80 o 
   8   2   1       47.21       56.42      5.34 o 
   9   2   1        7.90        8.82      8.18 o 
  10   2   1        0.21        5.01      4.82 o 
  11   2   1        0.05        2.17      7.19 o 
  -9   3   1        2.04       21.97     12.86 o 
  -8   3   1      119.31      119.57     12.38 o 
  -7   3   1      155.02      169.20     19.38 o 
  -6   3   1       52.09       50.68      5.68 o 
  -5   3   1      232.53      243.25      9.23 o 
  -4   3   1        5.98        5.21      2.77 o 
  -3   3   1     1845.27     1817.60     31.40 o 
  -2   3   1      332.71      332.12      9.76 o 
  -1   3   1      918.08      896.14     24.26 o 
   1   3   1       31.96       33.98      4.97 o 
   2   3   1      299.57      278.36      8.76 o 
   3   3   1      341.68      329.88     14.71 o 
   4   3   1      289.95      265.60      8.74 o 
   5   3   1       55.62       67.90      5.25 o 
   6   3   1       62.68       69.06      4.38 o 
   7   3   1        3.37        4.16      2.54 o 
   8   3   1       79.88       95.29      7.85 o 
   9   3   1       38.73       35.11      8.06 o 
  10   3   1      220.32      234.57     35.42 o 
  11   3   1       19.38       24.62     16.96 o 
  -8   4   1        7.31       -6.81     10.41 o 
  -7   4   1       44.95       48.41     14.21 o 
  -6   4   1       32.02       42.77     16.33 o 
  -5   4   1       41.39       44.24      5.48 o 
  -4   4   1      137.45      149.05     11.74 o 
  -3   4   1      153.04      168.79      8.10 o 
  -2   4   1       59.66       50.20      6.82 o 
  -1   4   1        6.90        4.56      3.51 o 
   1   4   1      228.75      230.48     12.09 o 
   2   4   1     1201.76     1180.45     23.18 o 
   3   4   1       51.81       43.27      6.07 o 
   4   4   1     1640.59     1583.57     30.94 o 
   5   4   1        0.18       -1.00      1.52 o 
   6   4   1       13.61       15.30      3.92 o 
   7   4   1       43.41       41.41      7.31 o 
   8   4   1       29.57       22.48      6.34 o 
   9   4   1      300.09      313.65     41.14 o 
  10   4   1        2.68        4.67      6.45 o 
  11   4   1       18.26       17.40      8.33 o 
  -8   5   1        6.45       -6.59     12.00 o 
  -7   5   1       12.50        5.42      9.99 o 
  -6   5   1        4.85        3.26      8.53 o 
  -5   5   1       10.98       13.94      4.39 o 
  -4   5   1       35.87       33.84      5.83 o 
  -3   5   1       24.07       17.38      4.32 o 
  -2   5   1        6.70        9.38      4.76 o 
  -1   5   1      379.69      400.08     18.75 o 
   0   5   1      107.41       88.08      9.37 o 
   1   5   1      205.57      223.63     13.13 o 
   2   5   1      522.35      455.89     19.30 o 
   3   5   1       90.36       94.72      7.17 o 
   4   5   1        5.17       10.67      4.06 o 
   5   5   1      122.01      102.79      8.43 o 
   6   5   1      122.84      136.12     14.49 o 
   7   5   1      292.90      282.08     14.17 o 
   8   5   1      226.23      222.61     14.51 o 
   9   5   1        6.04       12.01      6.35 o 
  10   5   1       74.20       81.59     23.25 o 
  11   5   1        0.00       -7.42      5.84 o 
  -7   6   1       44.13       62.60     17.57 o 
  -6   6   1       11.35       19.86     12.55 o 
  -5   6   1      326.50      421.19     30.73 o 
  -4   6   1        9.15        5.74      4.57 o 
  -3   6   1        0.27        0.85      3.62 o 
  -2   6   1       20.42       24.91      6.90 o 
  -1   6   1       52.79       50.67      9.26 o 
   0   6   1     1568.63     1675.51     46.85 o 
   1   6   1      524.63      516.68     22.25 o 
   2   6   1      170.49      187.93     13.62 o 
   3   6   1        3.88        1.09      3.74 o 
   4   6   1       78.22       81.96      7.82 o 
   5   6   1      145.70      130.76      9.85 o 
   6   6   1       16.65       38.94     14.12 o 
   7   6   1        7.59        9.03     11.62 o 
   8   6   1       15.25        6.49      8.39 o 
   9   6   1        0.29       -0.86     12.90 o 
  10   6   1       28.70       33.09      9.85 o 
  11   6   1        2.80       -2.25      7.07 o 
  -6   7   1       15.76       36.89     15.67 o 
  -5   7   1      100.25      154.12     23.45 o 
  -4   7   1       35.07       47.52     16.73 o 
  -3   7   1      113.74       88.06     12.36 o 
  -2   7   1       35.99       30.39      8.74 o 
  -1   7   1       51.68       67.83      8.18 o 
   0   7   1      213.74      234.39     12.64 o 
   1   7   1      322.57      365.05     20.16 o 
   2   7   1        1.29        1.99      5.96 o 
   3   7   1        3.03        8.88      6.18 o 
   4   7   1      129.96      135.17     10.27 o 
   5   7   1       98.68       83.88      9.06 o 
   6   7   1        4.34       -1.50      4.56 o 
   7   7   1       39.74       33.93      7.62 o 
   8   7   1       48.38       33.73     11.89 o 
   9   7   1      154.97      109.97     18.67 o 
  10   7   1        2.31       -6.05      5.89 o 
  -5   8   1       30.15       29.55     15.59 o 
  -4   8   1        2.76       -2.11     11.18 o 
  -3   8   1       55.49       61.26     13.40 o 
  -2   8   1        8.92        5.09      7.38 o 
  -1   8   1        7.00        5.50      7.38 o 
   0   8   1        2.15        4.89      5.24 o 
   1   8   1       57.08       79.64     12.42 o 
   2   8   1       42.58       41.83     10.60 o 
   3   8   1        1.69       -0.05      6.30 o 
   4   8   1      211.80      220.54     18.95 o 
   5   8   1        1.93        2.84      4.59 o 
   6   8   1        1.86        6.14      5.50 o 
   7   8   1       24.07       16.72      6.52 o 
   8   8   1        0.06       -2.31      5.16 o 
   9   8   1        2.45       -0.06      6.41 o 
  10   8   1       78.01       21.62     26.81 o 
  -4   9   1       32.87       58.85     20.57 o 
  -3   9   1       12.04       28.46     15.85 o 
  -2   9   1        9.49       -2.29      7.71 o 
  -1   9   1        3.35        3.06      8.09 o 
   0   9   1       49.16       64.15     14.00 o 
   1   9   1       35.03       44.33      8.84 o 
   2   9   1       13.59       14.63      8.69 o 
   3   9   1       51.24       56.77     12.41 o 
   4   9   1       17.51       17.90      9.37 o 
   5   9   1       44.49       23.96      9.91 o 
   6   9   1        1.28        5.79      7.39 o 
   7   9   1       18.56       13.53      7.13 o 
   8   9   1        4.72       -0.72      6.44 o 
   9   9   1       64.41       79.81     12.20 o 
  -2  10   1       51.95       90.54     27.05 o 
  -1  10   1       34.74       26.05     12.93 o 
   0  10   1       10.46       -0.37      9.39 o 
   1  10   1       33.50       30.11     12.25 o 
   2  10   1        3.84       -0.32      8.26 o 
   3  10   1       28.72       30.41     11.60 o 
   4  10   1      136.87      178.64     20.61 o 
   5  10   1       40.64       45.87     13.77 o 
   6  10   1        2.12       19.15     10.80 o 
   7  10   1       86.10      112.88     18.91 o 
   8  10   1       13.77        2.63     14.14 o 
   9  10   1        8.59       14.90      8.94 o 
   0  11   1        0.69        3.12     11.64 o 
   1  11   1       29.60       11.15     13.09 o 
   2  11   1       52.59      106.65     23.56 o 
   4  11   1      296.86      305.33     26.95 o 
   5  11   1        1.52        0.82     10.13 o 
   6  11   1        1.07       -3.36      9.37 o 
   7  11   1        0.37       -6.54     10.04 o 
  -4 -11   2       39.53       50.43     19.58 o 
  -3 -11   2       42.79       54.64     22.06 o 
  -2 -11   2       68.49      101.61     24.14 o 
  -7 -10   2        9.68       12.31      7.96 o 
  -6 -10   2       10.15        7.71      7.27 o 
  -5 -10   2       67.18       97.91     17.37 o 
  -3 -10   2       21.88       18.73     13.71 o 
  -2 -10   2       20.36       39.31     16.08 o 
  -1 -10   2      102.72      128.43     23.63 o 
   0 -10   2        1.90       -3.12     10.72 o 
   1 -10   2       28.74       51.17     15.74 o 
  -8  -9   2        8.95        9.70      7.82 o 
  -7  -9   2        6.10       -2.39      6.15 o 
  -6  -9   2        8.28        2.96      6.27 o 
  -5  -9   2        9.05        9.87     13.85 o 
  -4  -9   2      122.39      126.26     16.55 o 
  -3  -9   2       33.88       34.08     10.79 o 
  -2  -9   2      128.17      123.29     21.57 o 
  -1  -9   2       86.65       60.92     16.22 o 
   0  -9   2       72.97       47.58     14.16 o 
   1  -9   2        0.04        0.40      8.94 o 
   2  -9   2        1.44        5.76      9.34 o 
   3  -9   2       31.29       31.81     13.35 o 
  -9  -8   2        0.28        0.20      6.79 o 
  -8  -8   2       13.98        5.82      6.89 o 
  -7  -8   2        2.04       -5.24      5.01 o 
  -6  -8   2       22.68       30.49      7.70 o 
  -5  -8   2        2.22        1.84      5.08 o 
  -4  -8   2       13.29       10.76      5.34 o 
  -3  -8   2       91.98       86.45     12.38 o 
  -2  -8   2       72.37       79.20      9.41 o 
  -1  -8   2      165.49      155.66     20.21 o 
   0  -8   2       10.41       22.82     11.32 o 
   1  -8   2      103.40       91.50     16.53 o 
   2  -8   2       23.01       25.92     11.24 o 
   3  -8   2      137.97      113.40     17.50 o 
   4  -8   2        4.08        2.64      8.03 o 
 -10  -7   2       16.63       18.19      8.92 o 
  -9  -7   2       57.88       54.65     12.33 o 
  -8  -7   2       99.46      108.50     12.78 o 
  -7  -7   2        1.00        1.84      5.29 o 
  -6  -7   2        0.00        5.25      4.76 o 
  -5  -7   2        7.82       -1.01      9.37 o 
  -4  -7   2      518.74      544.19     18.65 o 
  -3  -7   2       29.16       33.60      6.20 o 
  -2  -7   2        0.39       -1.73      5.59 o 
  -1  -7   2      201.20      193.31     18.94 o 
   0  -7   2      183.85      206.09     20.19 o 
   1  -7   2      360.88      341.24     23.59 o 
   2  -7   2      142.67      132.20     16.89 o 
   3  -7   2       65.12       59.99     13.00 o 
   4  -7   2       99.46       99.48     15.82 o 
   5  -7   2        7.42        5.71      8.11 o 
 -10  -6   2        9.49        5.82      6.51 o 
  -9  -6   2        0.03        2.74      5.98 o 
  -8  -6   2       16.13       25.62      7.38 o 
  -7  -6   2      298.23      339.00     23.88 o 
  -6  -6   2       93.54       86.64      9.71 o 
  -5  -6   2        3.51        6.12      4.61 o 
  -4  -6   2      176.22      182.83     15.61 o 
  -3  -6   2       32.74       38.48      5.81 o 
  -2  -6   2     1291.57     1414.86     28.80 o 
  -1  -6   2       14.31       13.05      4.26 o 
   0  -6   2      713.98      718.88     24.42 o 
   1  -6   2      786.20      766.93     32.86 o 
   2  -6   2        3.17        3.60      6.14 o 
   3  -6   2        3.83       17.26      7.67 o 
   4  -6   2       65.14       71.75     12.36 o 
   5  -6   2       17.02       13.08      7.71 o 
   6  -6   2        1.20       -4.96      7.51 o 
 -10  -5   2       18.89       27.17      9.00 o 
  -9  -5   2        6.40        7.80      6.42 o 
  -8  -5   2        2.26       -6.20      4.13 o 
  -7  -5   2       20.69       14.12     11.17 o 
  -6  -5   2        2.16       -1.59      3.95 o 
  -5  -5   2       39.11       39.65      4.42 o 
  -4  -5   2        0.98        2.10      2.60 o 
  -3  -5   2       64.06       79.12     10.13 o 
  -2  -5   2      232.41      236.17     16.82 o 
  -1  -5   2       34.15       34.95      4.34 o 
   0  -5   2       18.01       21.54      4.12 o 
   1  -5   2      175.27      164.96      8.45 o 
   2  -5   2        0.46        1.69      3.05 o 
   3  -5   2      259.24      256.30     17.69 o 
   4  -5   2       12.81        7.94      6.07 o 
   5  -5   2       15.25        8.94      7.08 o 
   6  -5   2       50.62       48.56     11.39 o 
 -10  -4   2        0.00        1.19      6.69 o 
  -9  -4   2        0.77        1.77      5.74 o 
  -8  -4   2       44.40       51.38      8.60 o 
  -7  -4   2       68.11       62.75      8.68 o 
  -6  -4   2       70.43       73.75      5.86 o 
  -5  -4   2        9.48       11.43      3.07 o 
  -4  -4   2      272.52      269.53     10.87 o 
  -3  -4   2       57.77       62.77      4.22 o 
  -2  -4   2        0.60       -1.82      1.63 o 
  -1  -4   2        0.17       -1.56      1.90 o 
   0  -4   2      215.87      229.09      8.30 o 
   1  -4   2        2.95        0.86      2.09 o 
   2  -4   2       97.84      107.75     11.29 o 
   3  -4   2        0.43        3.21      2.71 o 
   4  -4   2       10.79       17.07      6.47 o 
   5  -4   2       39.69       33.75      8.72 o 
   6  -4   2       22.41       35.30      9.55 o 
   7  -4   2        0.38        9.65      7.46 o 
 -10  -3   2       19.36       14.77      7.30 o 
  -9  -3   2       39.63       57.40     10.09 o 
  -8  -3   2        7.26        5.73      4.02 o 
  -7  -3   2       17.14       16.01      4.16 o 
  -6  -3   2      664.41      639.00     17.65 o 
  -5  -3   2       86.51       84.81      6.23 o 
  -4  -3   2      538.04      568.29     12.22 o 
  -3  -3   2       80.94       84.20      4.50 o 
  -2  -3   2     1394.78     1321.46     19.13 o 
  -1  -3   2      751.41      791.19     16.60 o 
   0  -3   2     4926.18     5322.58     74.24 o 
   1  -3   2      543.00      502.91     19.20 o 
   2  -3   2       55.95       46.40      4.43 o 
   3  -3   2       19.36       16.14      5.66 o 
   4  -3   2       12.48        7.71      3.30 o 
   5  -3   2      289.97      290.22     11.33 o 
   6  -3   2       68.55       72.07     11.27 o 
   7  -3   2        0.33        0.73      6.43 o 
   8  -3   2       10.57       23.96     10.51 o 
   9  -3   2       10.82       22.32     13.66 o 
 -10  -2   2       20.34       10.09      7.31 o 
  -9  -2   2      141.85      143.69     13.41 o 
  -8  -2   2       12.26        8.78      4.09 o 
  -7  -2   2       32.21       36.00      5.63 o 
  -6  -2   2      108.54      129.20      7.29 o 
  -5  -2   2       22.12       14.71      3.17 o 
  -4  -2   2        2.66        0.78      1.87 o 
  -3  -2   2       80.53       72.99      4.15 o 
  -2  -2   2      333.36      304.29      7.08 o 
  -1  -2   2       26.53       22.66      2.19 o 
   0  -2   2      292.66      285.01      5.56 o 
   1  -2   2        0.25       -0.79      1.20 o 
   2  -2   2        4.85        4.74      1.73 o 
   3  -2   2      290.60      281.81      8.53 o 
   4  -2   2      270.38      248.56     10.32 o 
   5  -2   2        8.76       15.69      4.15 o 
   6  -2   2       14.68       10.73     10.78 o 
   7  -2   2       15.14       17.14      6.86 o 
   8  -2   2       64.98       41.18     10.57 o 
   9  -2   2        8.34        7.76     11.85 o 
 -10  -1   2       12.50       17.08     10.31 o 
  -9  -1   2      256.47      261.70     15.12 o 
  -8  -1   2      432.51      423.51     14.46 o 
  -7  -1   2       34.09       29.83      5.19 o 
  -6  -1   2       29.29       29.29      4.48 o 
  -5  -1   2       23.37       19.73      3.50 o 
  -4  -1   2      561.64      569.70     12.30 o 
  -3  -1   2       82.61       89.19      5.33 o 
  -2  -1   2       64.62       48.75      3.21 o 
  -1  -1   2      988.06     1036.09     14.19 o 
   0  -1   2       49.45       49.72      2.55 o 
   1  -1   2      877.73      947.70     24.40 o 
   2  -1   2        4.88       12.22      1.44 o 
   3  -1   2      161.65      158.43      4.99 o 
   4  -1   2       86.37       92.06      4.58 o 
   5  -1   2       54.99       61.33      4.57 o 
   6  -1   2       79.01       67.60      9.43 o 
   7  -1   2      250.28      248.90      9.75 o 
   8  -1   2       67.05       62.26      6.57 o 
   9  -1   2       14.49       22.43      7.25 o 
  10  -1   2        1.45       26.07     12.90 o 
 -10   0   2       39.58       34.82      8.43 o 
  -9   0   2       23.79       32.27      6.64 o 
  -8   0   2        5.35        3.41      3.99 o 
  -7   0   2      180.29      181.99      8.84 o 
  -6   0   2      403.54      398.98      9.87 o 
  -5   0   2      372.38      354.96      8.47 o 
  -4   0   2        3.48        3.41      2.02 o 
  -3   0   2     1024.85     1101.88     19.07 o 
  -2   0   2      529.70      588.66     17.56 o 
  -1   0   2      314.67      292.21      6.00 o 
   0   0   2     1481.33     1508.42     17.85 o 
   1   0   2       46.69       44.50      1.90 o 
   2   0   2     6786.31     7819.30     83.80 o 
   3   0   2      174.89      209.15      5.56 o 
   4   0   2       21.99       21.54      2.85 o 
   5   0   2       21.31       27.50      3.47 o 
   6   0   2      119.74      162.56      8.25 o 
   7   0   2        1.86       -0.43      2.79 o 
   8   0   2       97.31       98.66      9.52 o 
   9   0   2       17.69       20.59      4.94 o 
  10   0   2        2.00        9.26     10.45 o 
 -10   1   2        0.74        5.16      7.99 o 
  -9   1   2       21.24       18.31      6.20 o 
  -8   1   2        8.33       12.76      4.85 o 
  -7   1   2      125.94      128.52     10.93 o 
  -6   1   2        0.50        4.11      2.44 o 
  -5   1   2        3.42        1.10      1.95 o 
  -4   1   2       86.31       89.41      4.21 o 
  -3   1   2      391.07      348.68      6.84 o 
  -2   1   2     1014.15      995.09     12.47 o 
  -1   1   2       28.56       28.61      2.94 o 
   0   1   2       38.56       34.61      2.50 o 
   1   1   2       58.75       75.80      2.44 o 
   2   1   2     5067.84     5455.46     60.05 o 
   3   1   2     4993.12     5437.39     62.07 o 
   4   1   2      199.55      204.99      6.44 o 
   5   1   2      160.57      171.46      8.48 o 
   6   1   2       43.47       44.72      4.91 o 
   7   1   2        0.29        2.92      2.98 o 
   8   1   2       10.01        8.35      3.38 o 
   9   1   2        6.62        4.54      3.60 o 
  10   1   2       19.58       15.97      6.37 o 
  -9   2   2        8.20        6.03      7.40 o 
  -8   2   2       15.96       30.02      7.66 o 
  -7   2   2       33.24       28.30      7.13 o 
  -6   2   2       40.71       37.47      6.02 o 
  -5   2   2       40.24       43.46      4.42 o 
  -4   2   2      114.00      111.27      8.23 o 
  -3   2   2      695.89      658.60     12.26 o 
  -2   2   2       10.27        7.24      1.75 o 
  -1   2   2     1832.63     1772.37     47.70 o 
   0   2   2     1079.63     1015.03     23.96 o 
   1   2   2     6686.80     8117.99    106.09 o 
   2   2   2      184.78      156.67      3.48 o 
   3   2   2       90.05       96.30      4.45 o 
   4   2   2       37.14       43.31      3.93 o 
   5   2   2      242.65      244.21      7.98 o 
   6   2   2      163.12      164.20     12.50 o 
   7   2   2       60.22       75.52      5.20 o 
   8   2   2      251.51      236.70      8.76 o 
   9   2   2        8.75       14.05      4.67 o 
  10   2   2        8.87        5.16      4.71 o 
  11   2   2       22.21       14.92     15.70 o 
  -9   3   2        6.49        3.69     10.77 o 
  -8   3   2       21.69       30.53      8.23 o 
  -7   3   2      279.22      293.85     30.00 o 
  -6   3   2      131.18      134.68     11.11 o 
  -5   3   2      278.34      263.78      9.42 o 
  -4   3   2       54.98       54.40      4.63 o 
  -3   3   2      153.95      141.09      6.02 o 
  -2   3   2       28.10       34.89      3.26 o 
  -1   3   2      644.26      591.81     14.32 o 
   0   3   2     5464.02     6191.68    117.49 o 
   1   3   2     1402.37     1468.18     23.66 o 
   2   3   2     8196.58     9347.29    123.03 o 
   3   3   2       40.13       37.16      4.69 o 
   4   3   2      257.63      271.84      5.68 o 
   5   3   2      303.13      304.07      7.01 o 
   6   3   2      113.48      119.37      6.97 o 
   7   3   2       55.79       70.32      5.01 o 
   8   3   2        0.00       -0.36      3.26 o 
   9   3   2       41.92       47.24      8.72 o 
  10   3   2       39.78       48.21     11.68 o 
  11   3   2        5.71       -1.11      6.86 o 
  -8   4   2        8.07       11.27     11.56 o 
  -7   4   2        4.08        3.23      6.21 o 
  -6   4   2       13.49       22.93      9.28 o 
  -5   4   2       70.79       82.61      9.86 o 
  -4   4   2      136.77      138.49      7.34 o 
  -3   4   2       72.62       82.95      5.48 o 
  -2   4   2        5.51       11.15      5.30 o 
  -1   4   2       55.01       62.43      6.81 o 
   1   4   2      409.02      379.17     19.41 o 
   2   4   2      208.62      222.47      8.15 o 
   3   4   2       30.79       39.73      9.23 o 
   4   4   2       15.04       17.81      3.86 o 
   5   4   2       99.33      100.26      5.41 o 
   6   4   2       18.09       17.19      5.03 o 
   7   4   2       53.47       56.88      8.58 o 
   8   4   2       10.69       10.51      5.59 o 
   9   4   2      108.72      113.17     11.56 o 
  10   4   2       78.28       81.81     25.70 o 
  11   4   2        0.40       -7.79      6.23 o 
  -8   5   2        2.55       -6.92     12.13 o 
  -7   5   2        4.98       17.62     11.03 o 
  -6   5   2        0.05       -4.69      5.02 o 
  -5   5   2       94.21       84.13      9.72 o 
  -4   5   2      121.66      127.65      7.75 o 
  -3   5   2        1.06       -0.25      2.78 o 
  -2   5   2       24.60       21.40      5.57 o 
  -1   5   2        3.94        3.48      3.69 o 
   1   5   2      629.60      665.89     24.41 o 
   2   5   2      262.02      268.95     16.99 o 
   3   5   2      829.47      868.35     15.44 o 
   4   5   2      467.29      422.86     14.27 o 
   6   5   2        0.17       -1.67      3.63 o 
   7   5   2       53.70       42.77      7.43 o 
   8   5   2      158.87      149.17     12.04 o 
   9   5   2        2.23       -0.79      5.38 o 
  10   5   2       34.80       31.27      8.49 o 
  11   5   2       12.05       13.39      9.01 o 
  -7   6   2        1.29        4.02     10.89 o 
  -6   6   2       55.19       83.87     17.68 o 
  -5   6   2       14.40       16.47     10.72 o 
  -4   6   2       82.77       79.59      9.55 o 
  -3   6   2      124.75      115.92      7.70 o 
  -2   6   2       19.94       14.87      6.14 o 
  -1   6   2      274.48      249.43     15.65 o 
   1   6   2      100.09      112.24     11.87 o 
   2   6   2      106.35       97.74     11.01 o 
   3   6   2       28.87       35.83      4.97 o 
   4   6   2        7.73        7.26      4.19 o 
   5   6   2       49.26       48.92     10.96 o 
   6   6   2       82.05       95.20     13.44 o 
   7   6   2        0.08        7.22      4.92 o 
   8   6   2        9.23        8.64      6.16 o 
   9   6   2       95.73       94.18     11.52 o 
  10   6   2        2.52       -1.51      5.97 o 
  11   6   2       38.04       45.18     10.33 o 
  -6   7   2        6.01       17.27     13.54 o 
  -5   7   2      123.66      140.81     22.04 o 
  -4   7   2       40.38       49.43     14.75 o 
  -3   7   2       14.05       18.47     12.38 o 
  -2   7   2      280.76      320.47     28.36 o 
  -1   7   2       16.37       12.41      6.31 o 
   0   7   2       23.21       13.19      7.42 o 
   1   7   2      453.67      494.08     24.33 o 
   2   7   2       22.47       19.38      7.62 o 
   3   7   2      254.34      266.46     15.78 o 
   4   7   2        5.89        6.29      5.51 o 
   5   7   2       14.24       17.13      5.39 o 
   6   7   2        1.26       -6.76      4.92 o 
   7   7   2      185.38      175.16     13.00 o 
   8   7   2        0.89        1.13      5.16 o 
   9   7   2        0.10       -4.61      5.54 o 
  10   7   2      119.52      131.28     14.43 o 
  11   7   2        0.00        0.37      9.24 o 
  -5   8   2       61.10      111.85     22.60 o 
  -4   8   2        3.28       11.68     11.81 o 
  -3   8   2      209.38      300.18     29.39 o 
  -2   8   2        8.12        9.32     12.54 o 
  -1   8   2        8.33       13.18      5.70 o 
   0   8   2      228.57      270.73     15.01 o 
   1   8   2       23.58       32.59      9.99 o 
   2   8   2      323.76      286.77     20.01 o 
   3   8   2        1.02        9.11      7.15 o 
   4   8   2      208.20      173.49     17.27 o 
   5   8   2      123.41      125.78     11.21 o 
   6   8   2        5.02        4.30      5.07 o 
   7   8   2        1.18       -3.26      4.74 o 
   8   8   2       26.06       26.21      7.89 o 
   9   8   2        0.65       -1.46      5.06 o 
  10   8   2        0.16        5.27      7.21 o 
  -4   9   2       14.74       25.70     15.56 o 
  -3   9   2      191.62      225.08     27.85 o 
  -2   9   2       18.20       18.84      7.94 o 
  -1   9   2       28.86       36.49     10.36 o 
   0   9   2        1.08        1.54      4.70 o 
   1   9   2        0.81        3.40      7.44 o 
   2   9   2       17.40       11.07      8.02 o 
   3   9   2        7.05        7.62      7.18 o 
   4   9   2        0.90        5.58      7.76 o 
   5   9   2       26.75       23.60     10.55 o 
   6   9   2        0.11        0.63      5.21 o 
   7   9   2        9.43        5.10      5.68 o 
   8   9   2        5.26        5.87      6.43 o 
   9   9   2       18.02       31.94      9.41 o 
  10   9   2       10.86        6.55      7.19 o 
  -2  10   2       33.91       84.57     19.78 o 
  -1  10   2       27.21       49.83     10.59 o 
   0  10   2        0.52        8.19      7.25 o 
   1  10   2       81.88      106.85     13.31 o 
   2  10   2        0.50        6.39      9.38 o 
   3  10   2        7.37       11.88      9.75 o 
   4  10   2       33.64       30.00     11.90 o 
   5  10   2       16.21       15.63     10.03 o 
   6  10   2       70.04       62.56     14.83 o 
   7  10   2        0.00        0.79      5.92 o 
   8  10   2       28.39       35.81      9.83 o 
   9  10   2       35.43       32.37     10.09 o 
   0  11   2       10.25        6.13     11.04 o 
   1  11   2        0.09       -1.59     10.74 o 
   2  11   2      129.80      235.05     30.79 o 
   3  11   2      100.91      100.24     18.84 o 
   4  11   2       12.36       21.93     12.82 o 
   5  11   2       20.58       22.65     12.42 o 
   6  11   2       13.16        2.52     10.63 o 
   7  11   2       14.18        8.78     11.89 o 
   4  12   2       11.98       24.33     13.70 o 
  -6 -10   3        8.37        5.73      7.30 o 
  -4 -10   3       42.95       40.31     16.93 o 
  -3 -10   3       29.74       30.77     15.86 o 
  -2 -10   3        0.00        4.08     12.25 o 
  -1 -10   3       38.83       67.17     19.08 o 
   0 -10   3        1.42       -1.75     11.57 o 
  -8  -9   3        3.62        1.74      7.24 o 
  -7  -9   3       18.30       16.12      7.55 o 
  -6  -9   3       28.59       22.91      7.75 o 
  -5  -9   3        3.87        8.15      6.08 o 
  -3  -9   3       15.49       12.15     11.36 o 
  -2  -9   3      113.63      115.15     21.42 o 
  -1  -9   3       59.46       26.57     12.62 o 
   0  -9   3        1.92        8.93     10.92 o 
   1  -9   3        8.35        9.25     10.57 o 
   2  -9   3        0.48        3.04      9.15 o 
   3  -9   3       22.52       37.85     14.27 o 
  -9  -8   3        9.34        6.03      8.62 o 
  -8  -8   3       62.10       43.99     10.00 o 
  -7  -8   3      136.43      160.95     14.35 o 
  -6  -8   3        0.02       -3.35      6.65 o 
  -5  -8   3        5.50        8.21      5.33 o 
  -4  -8   3        4.36        8.04      5.52 o 
  -3  -8   3        0.83        6.22      7.83 o 
  -2  -8   3        2.09       -4.79      8.00 o 
  -1  -8   3       19.45       12.31      9.44 o 
   0  -8   3       68.28       87.90     17.43 o 
   1  -8   3       30.23       40.20     13.40 o 
   2  -8   3       31.10       43.04     13.23 o 
   3  -8   3       78.41       67.76     15.45 o 
   4  -8   3       18.89       20.16     10.82 o 
  -9  -7   3        0.61        3.03      6.83 o 
  -8  -7   3        9.66       12.76      7.23 o 
  -7  -7   3       30.60       29.81      7.74 o 
  -6  -7   3       61.15       55.01      8.70 o 
  -5  -7   3        2.38        0.64      4.61 o 
  -4  -7   3        0.79       -1.14      4.19 o 
  -3  -7   3       44.28       37.63      8.09 o 
  -2  -7   3       11.83       13.07      5.29 o 
  -1  -7   3        9.74       14.33      8.40 o 
   0  -7   3      189.65      176.12     19.42 o 
   1  -7   3      299.64      302.38     24.35 o 
   2  -7   3        3.13        7.97      7.61 o 
   3  -7   3        6.01        5.53      7.74 o 
   4  -7   3        3.69        0.63      7.33 o 
   5  -7   3       60.04       40.75     12.72 o 
 -10  -6   3       31.70       19.74      8.81 o 
  -9  -6   3        0.28        3.46      6.13 o 
  -8  -6   3        9.76        9.15      6.96 o 
  -7  -6   3      173.51      161.39     13.41 o 
  -6  -6   3       85.34       87.45     10.01 o 
  -5  -6   3        7.18        4.69      6.29 o 
  -4  -6   3        5.45       -0.30      3.97 o 
  -3  -6   3      169.76      171.68     10.03 o 
  -2  -6   3      348.58      378.59     13.06 o 
  -1  -6   3      107.34      119.74     10.78 o 
   0  -6   3      129.14      141.43      8.64 o 
   1  -6   3        2.45        6.09      6.57 o 
   2  -6   3       90.89      102.11     14.38 o 
   3  -6   3       88.31       89.58     13.95 o 
   4  -6   3       32.46       30.52      9.95 o 
   5  -6   3       59.19       46.58     11.62 o 
   6  -6   3       13.79       21.89     10.08 o 
 -10  -5   3       17.21       11.56      7.85 o 
  -9  -5   3       47.46       50.71      9.55 o 
  -8  -5   3        2.90       -4.80      4.94 o 
  -7  -5   3      214.99      214.77     14.48 o 
  -6  -5   3       26.26       22.08     10.58 o 
  -5  -5   3        0.89        3.11      3.09 o 
  -4  -5   3      127.44      135.63      6.98 o 
  -3  -5   3        0.77       -0.06      2.40 o 
  -2  -5   3      692.12      742.06     18.09 o 
  -1  -5   3        1.99        2.90      3.18 o 
   0  -5   3      738.03      721.11     17.66 o 
   1  -5   3      162.99      159.82     13.30 o 
   2  -5   3      191.64      196.01     16.61 o 
   3  -5   3       32.37       20.03      7.69 o 
   4  -5   3      294.52      251.74     18.63 o 
   5  -5   3       90.76       69.73     12.30 o 
   6  -5   3        3.37        0.01      6.75 o 
   7  -5   3       18.27       13.46      9.37 o 
 -10  -4   3        7.88       13.95      8.22 o 
  -9  -4   3        0.75       -3.59      4.89 o 
  -8  -4   3       27.30       20.58      6.44 o 
  -7  -4   3        9.46        8.75      5.21 o 
  -6  -4   3      408.94      435.39     12.74 o 
  -5  -4   3       59.82       62.02      5.43 o 
  -4  -4   3      338.21      339.57     12.51 o 
  -3  -4   3       91.47       83.26      5.15 o 
  -2  -4   3      201.58      216.37      8.77 o 
  -1  -4   3      389.61      394.13     22.06 o 
   0  -4   3      285.04      280.43      9.20 o 
   1  -4   3       12.73       13.91      2.84 o 
   2  -4   3       11.54       15.13      2.11 o 
   3  -4   3      209.07      198.47     15.91 o 
   4  -4   3      147.44      134.84     13.93 o 
   5  -4   3       19.32       13.82      6.70 o 
   6  -4   3        1.69        1.75      5.73 o 
   7  -4   3       11.91       10.22      7.80 o 
   8  -4   3        8.30       12.05      9.08 o 
 -10  -3   3       61.64       72.65     12.16 o 
  -9  -3   3        5.30        5.93      6.21 o 
  -8  -3   3       19.05       13.56      6.24 o 
  -7  -3   3       49.64       60.83      7.58 o 
  -6  -3   3       33.28       23.73      6.05 o 
  -5  -3   3       30.44       38.97      4.50 o 
  -4  -3   3      204.77      212.54     10.91 o 
  -3  -3   3       14.54       12.72      2.81 o 
  -2  -3   3      172.40      183.93      6.13 o 
  -1  -3   3      448.82      458.62      8.29 o 
   0  -3   3      757.54      750.65     11.92 o 
   1  -3   3      145.00      137.33      7.49 o 
   2  -3   3       86.93       84.70     10.59 o 
   3  -3   3        0.24        0.75      2.08 o 
   4  -3   3       31.87       23.22      6.70 o 
   5  -3   3       67.18       72.92     10.89 o 
   6  -3   3       33.50       50.12     10.53 o 
   7  -3   3        5.74        0.22      6.28 o 
   8  -3   3      133.70       98.33     15.08 o 
 -10  -2   3        0.67        0.41      6.42 o 
  -9  -2   3        0.32       -4.80      7.22 o 
  -8  -2   3      121.74      127.14      9.76 o 
  -7  -2   3       16.21       15.26      4.25 o 
  -6  -2   3      422.42      397.13     14.41 o 
  -5  -2   3      116.70      125.57      6.83 o 
  -4  -2   3      102.50      128.04      6.99 o 
  -3  -2   3      540.52      505.99     11.01 o 
  -2  -2   3      477.74      423.42      9.19 o 
  -1  -2   3       85.30       95.78      3.55 o 
   0  -2   3     3609.35     3876.28     42.08 o 
   1  -2   3        6.45        2.10      3.12 o 
   2  -2   3       80.64       76.68      8.31 o 
   3  -2   3      629.22      599.45     12.63 o 
   4  -2   3      143.22      134.28      6.67 o 
   5  -2   3       13.61        7.42      5.55 o 
   6  -2   3       23.67       32.03      7.91 o 
   7  -2   3        5.79        4.99      5.76 o 
   8  -2   3       15.21        8.68      8.23 o 
   9  -2   3        6.50        2.84      8.27 o 
 -10  -1   3        0.59        3.21      7.26 o 
  -9  -1   3       16.69       18.26      5.74 o 
  -8  -1   3       52.45       41.92      7.19 o 
  -7  -1   3       12.99       11.03      4.84 o 
  -6  -1   3       23.11       26.82      4.58 o 
  -5  -1   3        3.23        5.60      4.46 o 
  -4  -1   3     1320.84     1355.54     26.84 o 
  -3  -1   3      142.27      176.58      6.30 o 
  -2  -1   3        3.16        5.86      1.91 o 
  -1  -1   3      444.86      389.01      6.71 o 
   0  -1   3     2870.51     2954.79     29.50 o 
   1  -1   3      125.51      121.24      5.58 o 
   2  -1   3        9.89        8.69      1.30 o 
   3  -1   3       45.49       50.61      3.30 o 
   4  -1   3       12.51       11.84      2.26 o 
   5  -1   3        3.83        3.17      2.32 o 
   6  -1   3       17.29        9.95      3.09 o 
   7  -1   3       72.08       65.40      7.12 o 
   8  -1   3      273.66      279.07     19.96 o 
   9  -1   3       14.52       15.91      9.49 o 
  10  -1   3        1.28       22.95     13.88 o 
 -10   0   3        8.85        7.20      6.31 o 
  -9   0   3       45.79       51.79      7.91 o 
  -8   0   3        2.06        6.61      4.52 o 
  -7   0   3     1235.67     1244.17     25.66 o 
  -6   0   3       42.73       30.78      4.95 o 
  -5   0   3       73.53       74.77      6.01 o 
  -4   0   3       66.26       66.84      5.07 o 
  -3   0   3       28.25       24.92      6.17 o 
  -2   0   3      557.20      596.56     11.28 o 
  -1   0   3     2313.01     2320.45     24.24 o 
   0   0   3      464.13      407.44      7.21 o 
   1   0   3       19.63       25.78      2.87 o 
   2   0   3      744.12      653.36      9.73 o 
   3   0   3       33.08       31.17      2.51 o 
   4   0   3      122.13      121.33      5.91 o 
   5   0   3      138.59      154.17      6.28 o 
   6   0   3        4.57        4.42      2.63 o 
   7   0   3        2.58       -0.89      2.82 o 
   8   0   3       32.62       35.58      5.28 o 
   9   0   3       24.54       12.43     11.96 o 
  10   0   3       79.42      123.99     39.64 o 
 -10   1   3        0.98        3.44      8.09 o 
  -9   1   3        4.34        1.54      5.40 o 
  -8   1   3        0.23       -2.11      4.12 o 
  -7   1   3      385.73      370.30     13.62 o 
  -6   1   3      337.40      332.75     15.45 o 
  -5   1   3      193.59      194.57      6.41 o 
  -4   1   3      368.80      374.52      8.21 o 
  -3   1   3      458.94      476.48      9.28 o 
  -2   1   3      778.76      767.74     13.83 o 
  -1   1   3       21.79       22.47      3.24 o 
   0   1   3        3.39        5.77      1.51 o 
   1   1   3     1188.77     1267.03     19.95 o 
   2   1   3       10.76        6.99      1.43 o 
   3   1   3      583.53      555.79     10.15 o 
   4   1   3      233.57      233.51      7.92 o 
   5   1   3      738.22      731.44     14.37 o 
   6   1   3        0.22       -3.05      2.04 o 
   7   1   3       19.29       21.43      6.50 o 
   8   1   3        0.12        1.83      3.40 o 
   9   1   3      235.21      298.92     10.56 o 
  10   1   3       18.14       29.30     10.58 o 
  -9   2   3        0.00       -3.00      6.81 o 
  -8   2   3        0.33       -2.31      5.51 o 
  -7   2   3        3.73        2.11      5.11 o 
  -6   2   3       75.08       83.68      9.18 o 
  -5   2   3        0.30        5.44      3.18 o 
  -4   2   3       22.90       26.12      2.98 o 
  -3   2   3       10.68        9.12      1.92 o 
  -2   2   3       10.25        8.17      1.49 o 
  -1   2   3      865.69      818.46     23.60 o 
   0   2   3     1257.76     1186.67     28.23 o 
   1   2   3      357.51      304.00      7.30 o 
   2   2   3      942.20      953.73     13.61 o 
   3   2   3       10.95       17.60      2.75 o 
   4   2   3        5.55       13.01      7.04 o 
   5   2   3        1.81        1.87      2.11 o 
   6   2   3       29.98       37.94      4.58 o 
   7   2   3        1.42       -3.99      2.66 o 
   8   2   3      192.24      197.99      8.41 o 
   9   2   3        1.68        0.22      3.75 o 
  10   2   3        4.98        2.95      4.52 o 
  11   2   3       23.05       45.37     13.20 o 
  -9   3   3        1.53       -1.83      7.69 o 
  -8   3   3        9.18       19.03      8.94 o 
  -7   3   3       44.93       43.62      8.79 o 
  -6   3   3      130.49      140.25     12.90 o 
  -5   3   3       92.90       98.88     13.91 o 
  -4   3   3      136.22      121.55      6.63 o 
  -3   3   3       26.77       27.65      4.73 o 
  -2   3   3      432.16      467.19      9.72 o 
  -1   3   3     2417.58     2452.33     55.23 o 
   0   3   3     3358.93     3630.09     73.26 o 
   1   3   3        2.41        5.38      2.57 o 
   2   3   3       24.53       31.04      2.38 o 
   3   3   3        7.07        2.15      1.91 o 
   4   3   3      561.82      571.31     12.18 o 
   5   3   3      529.81      545.20     12.64 o 
   6   3   3      251.13      253.85      9.11 o 
   7   3   3      168.89      179.84      8.33 o 
   8   3   3       18.40       26.93      4.86 o 
   9   3   3        9.66       12.96      4.69 o 
  10   3   3        8.66        6.45      4.91 o 
  11   3   3       34.38       48.74      8.04 o 
  -8   4   3        4.56        8.87      7.69 o 
  -7   4   3       57.26       69.17     10.44 o 
  -6   4   3        6.63        9.35      5.85 o 
  -5   4   3      156.85      166.56     28.37 o 
  -4   4   3      151.05      150.38     10.52 o 
  -3   4   3      195.49      199.91      7.42 o 
  -2   4   3      221.77      228.55      8.72 o 
  -1   4   3       11.31        9.21      4.71 o 
   0   4   3     1373.15     1356.33     34.79 o 
   1   4   3       25.50       20.64      4.25 o 
   2   4   3      239.64      247.79      7.30 o 
   3   4   3     1081.26     1096.73     46.72 o 
   4   4   3       32.17       27.65      5.02 o 
   5   4   3      114.69      120.71      3.82 o 
   6   4   3       57.74       60.17      3.73 o 
   7   4   3      237.60      228.06     10.05 o 
   8   4   3       18.96       17.08      4.51 o 
   9   4   3       41.00       55.37      8.83 o 
  10   4   3       52.69       69.74     14.05 o 
  11   4   3        4.70        3.30      7.20 o 
  -8   5   3        9.51        4.39     12.76 o 
  -7   5   3       12.02        8.29      8.96 o 
  -6   5   3        6.69       13.22      6.69 o 
  -5   5   3      108.04      126.01     11.43 o 
  -4   5   3       18.35       12.36      5.29 o 
  -3   5   3       39.37       38.48      4.66 o 
  -2   5   3        5.51        4.06      3.13 o 
  -1   5   3      534.93      610.36     21.58 o 
   0   5   3      115.75      131.50     10.72 o 
   1   5   3      141.74      132.20     11.92 o 
   2   5   3      255.67      258.25      8.58 o 
   3   5   3      268.12      263.71      6.94 o 
   4   5   3     1117.38     1070.80     35.33 o 
   5   5   3      505.05      478.91     15.99 o 
   6   5   3       33.90       33.42     12.46 o 
   7   5   3       62.18       60.29      8.28 o 
   8   5   3       40.20       41.37      7.73 o 
   9   5   3       12.96       14.31      6.42 o 
  10   5   3        2.11       -1.59      9.63 o 
  11   5   3       15.45        7.22      7.75 o 
  -7   6   3       32.62       64.05     17.67 o 
  -6   6   3       17.01        7.95      9.90 o 
  -5   6   3       32.65       26.85      7.57 o 
  -4   6   3       12.56        7.37      5.41 o 
  -3   6   3      134.93      137.35     10.63 o 
  -2   6   3      123.18      121.61      9.05 o 
  -1   6   3        2.63        0.56      5.29 o 
   0   6   3      151.04      184.03     13.63 o 
   1   6   3      227.34      256.98     12.97 o 
   2   6   3       56.17       50.48      5.24 o 
   3   6   3      363.66      342.48      9.74 o 
   4   6   3       70.97       75.68     14.29 o 
   5   6   3       22.51       15.04      4.51 o 
   6   6   3        7.65       20.50      5.67 o 
   7   6   3        4.19        6.70      4.83 o 
   8   6   3        0.73       -2.86      4.80 o 
   9   6   3       26.99       31.74     13.84 o 
  10   6   3       11.75        5.48      6.34 o 
  11   6   3       10.98        9.02      7.51 o 
  -6   7   3        5.18       11.15     12.46 o 
  -5   7   3        5.40       13.13     10.57 o 
  -4   7   3       60.80       59.90     18.81 o 
  -3   7   3        1.17       11.15      5.89 o 
  -2   7   3       18.34       13.41      5.26 o 
  -1   7   3        5.32        7.11      4.68 o 
   0   7   3       19.91       25.54      8.45 o 
   1   7   3       36.38       36.95     17.59 o 
   2   7   3       74.26       78.32      7.70 o 
   3   7   3       19.84       12.74      8.04 o 
   4   7   3      139.35      142.25     15.16 o 
   5   7   3      104.05      111.74     10.16 o 
   6   7   3      202.85      183.65     12.68 o 
   7   7   3       76.85       78.56     25.64 o 
   8   7   3       37.87       49.51      8.76 o 
   9   7   3       24.19       18.20      7.31 o 
  10   7   3       77.38      100.16     16.96 o 
  11   7   3       25.74       14.21     10.55 o 
  -5   8   3        6.03       24.82     13.84 o 
  -4   8   3        0.15        3.95     10.42 o 
  -3   8   3        3.95       -1.34      9.11 o 
  -2   8   3      175.01      182.07     20.41 o 
  -1   8   3        1.93        8.29      5.44 o 
   0   8   3      134.30      183.17     10.55 o 
   1   8   3       30.42       32.16      8.25 o 
   2   8   3        2.16        9.96      8.03 o 
   3   8   3      174.72      182.75     17.76 o 
   4   8   3       91.25       93.42     14.37 o 
   5   8   3       63.64       46.38     11.50 o 
   6   8   3       11.18       13.11      6.02 o 
   7   8   3        1.93       -0.34      7.82 o 
   8   8   3       86.54       44.13     42.59 o 
   9   8   3        3.79        6.33      6.68 o 
  10   8   3        1.27        5.30      7.17 o 
  -4   9   3        5.96       32.96     14.88 o 
  -3   9   3      191.57      265.69     28.50 o 
  -2   9   3       16.07       27.36     12.75 o 
  -1   9   3       24.43       25.19      6.29 o 
   0   9   3       66.73       69.10      8.33 o 
   1   9   3        6.91       11.28      6.14 o 
   2   9   3        0.52        4.88      8.07 o 
   3   9   3        9.93       -0.36      7.74 o 
   4   9   3        1.99       13.48      8.18 o 
   5   9   3       18.52       17.49      9.53 o 
   6   9   3        2.59        4.16      7.94 o 
   7   9   3       86.14       89.66     11.99 o 
   8   9   3        6.92       10.96      6.75 o 
   9   9   3       31.49       28.74      8.44 o 
  10   9   3        4.43        9.62      8.26 o 
  -2  10   3        0.33       30.08     14.28 o 
  -1  10   3       31.66       61.19     16.62 o 
   0  10   3       43.07       69.70      9.38 o 
   1  10   3        1.50        0.83      6.54 o 
   2  10   3        0.00        2.86      8.32 o 
   3  10   3       18.72        1.06      9.23 o 
   4  10   3       15.91        8.39      9.91 o 
   5  10   3       20.55       23.06     10.53 o 
   6  10   3       14.73       -5.67      7.86 o 
   7  10   3        0.24       -5.69      9.33 o 
   8  10   3        5.37        4.39      7.59 o 
   9  10   3       36.64       33.68     10.51 o 
   0  11   3       19.69       32.51     14.80 o 
   1  11   3        0.02       13.10     12.61 o 
   2  11   3        1.78       -9.79     10.35 o 
   3  11   3       22.97       36.48     14.16 o 
   4  11   3        3.45       -7.58      8.61 o 
   5  11   3       14.37       18.75     11.09 o 
   6  11   3       13.57       11.34     12.14 o 
   7  11   3       45.23       52.01     16.46 o 
   8  11   3       40.61       24.45     13.88 o 
   3  12   3        1.82       -6.86     11.30 o 
   4  12   3       23.70       36.60     14.92 o 
   5  12   3        6.08       11.77     13.12 o 
  -5 -10   4        2.36        8.64     14.02 o 
  -4 -10   4        0.30        7.83     14.28 o 
  -3 -10   4        0.06        4.09     13.95 o 
  -2 -10   4        0.36      -11.84     11.35 o 
  -1 -10   4        1.27       -1.69     11.57 o 
   0 -10   4        1.64       12.22     13.34 o 
  -7  -9   4        0.12       -1.56      8.08 o 
  -6  -9   4       31.39       28.84     12.41 o 
  -4  -9   4        2.81       -2.43     10.63 o 
  -3  -9   4       11.93       26.20     13.26 o 
  -2  -9   4      204.33      236.35     28.40 o 
  -1  -9   4        0.65       11.27     11.13 o 
   0  -9   4        3.26        4.95     10.36 o 
   1  -9   4        0.00       -1.29      9.57 o 
   2  -9   4        6.45       -6.75      9.39 o 
  -8  -8   4        0.13        3.60      7.06 o 
  -7  -8   4        4.83        0.22      6.27 o 
  -6  -8   4       52.86       45.97      8.90 o 
  -5  -8   4       33.08       23.17      6.65 o 
  -4  -8   4        1.79        3.87      6.67 o 
  -3  -8   4        0.46       -9.32      7.34 o 
  -2  -8   4        0.69       -5.10      7.58 o 
  -1  -8   4       44.70       36.07     12.31 o 
   0  -8   4       28.04       28.57     12.66 o 
   1  -8   4       52.74       59.02     14.75 o 
   2  -8   4       10.74        4.19      8.84 o 
   3  -8   4        0.58        2.14      8.64 o 
   4  -8   4        0.07       -0.84      9.09 o 
  -9  -7   4       31.16       32.82     15.49 o 
  -8  -7   4      162.41      159.29     15.11 o 
  -7  -7   4       70.49       74.31     10.83 o 
  -6  -7   4       52.78       47.41      8.59 o 
  -5  -7   4        0.57        2.28      4.91 o 
  -4  -7   4       25.77       49.49      7.60 o 
  -3  -7   4      159.35      164.12     10.60 o 
  -2  -7   4       13.33       19.91      9.49 o 
  -1  -7   4      133.93      163.95     19.75 o 
   0  -7   4        1.50        0.14      6.89 o 
   1  -7   4      186.30      189.68     20.64 o 
   2  -7   4        2.03       -2.70      6.57 o 
   3  -7   4        0.23        6.34      8.21 o 
   4  -7   4       82.17       55.24     13.76 o 
   5  -7   4        7.61        3.45      8.73 o 
  -9  -6   4        0.01       -3.49      7.00 o 
  -8  -6   4        1.21        6.91      6.37 o 
  -7  -6   4        2.63       -0.25      5.20 o 
  -6  -6   4      101.86      101.49     10.76 o 
  -5  -6   4      194.35      202.85     26.52 o 
  -4  -6   4       12.92       17.41      6.10 o 
  -3  -6   4       42.36       44.33      6.35 o 
  -2  -6   4        1.31        2.36      3.17 o 
  -1  -6   4      102.56      107.96      8.46 o 
   0  -6   4      124.76      114.11     15.15 o 
   1  -6   4        0.00       -1.62      5.70 o 
   2  -6   4       41.09       28.40      9.77 o 
   3  -6   4       11.81       10.15      8.02 o 
   4  -6   4        0.01        2.12      6.62 o 
   5  -6   4        5.49        7.72      8.25 o 
   6  -6   4        0.02        0.28      8.43 o 
 -10  -5   4        0.05        2.29      6.91 o 
  -9  -5   4       70.13       57.43     10.42 o 
  -8  -5   4        2.66       -0.83      5.44 o 
  -7  -5   4       55.90       82.52     13.47 o 
  -6  -5   4       10.11        5.99      4.80 o 
  -5  -5   4       11.25       11.07      3.83 o 
  -4  -5   4      339.06      327.04     10.50 o 
  -3  -5   4       43.32       46.59      4.80 o 
  -2  -5   4       85.56       82.22      5.76 o 
  -1  -5   4       37.14       37.82      4.04 o 
   0  -5   4      811.84      823.04     19.31 o 
   1  -5   4        7.26       13.64      6.96 o 
   2  -5   4      230.52      222.19     18.52 o 
   3  -5   4      517.01      453.51     25.21 o 
   4  -5   4      236.21      162.51     17.19 o 
   5  -5   4      128.11       86.40     14.11 o 
   6  -5   4        2.70       -4.92      6.63 o 
   7  -5   4        0.00       -0.89      8.10 o 
 -10  -4   4        8.56        6.55      7.67 o 
  -9  -4   4        7.74        7.09      5.87 o 
  -8  -4   4       55.22       44.73      9.30 o 
  -7  -4   4       28.72       23.33      5.12 o 
  -6  -4   4       25.74       30.70      5.27 o 
  -5  -4   4       60.04       55.35      6.48 o 
  -4  -4   4      150.27      151.20     11.69 o 
  -3  -4   4       58.25       63.18      4.94 o 
  -2  -4   4        2.47        3.33      2.48 o 
  -1  -4   4        1.34       -0.22      1.99 o 
   0  -4   4      168.96      174.95      5.69 o 
   1  -4   4      162.51      155.59      5.95 o 
   2  -4   4       92.98       80.36     11.35 o 
   3  -4   4      110.98      110.11     13.37 o 
   4  -4   4      358.99      347.38     21.29 o 
   5  -4   4        0.69        2.10      5.93 o 
   6  -4   4       14.03        1.06      6.36 o 
   7  -4   4       30.98       10.36      8.44 o 
   8  -4   4        7.38        8.24      9.25 o 
 -10  -3   4       49.60       45.93     10.82 o 
  -9  -3   4        1.70        4.77      6.23 o 
  -8  -3   4        6.89        1.54      4.73 o 
  -7  -3   4      254.02      261.78     15.17 o 
  -6  -3   4        2.47        6.69      3.62 o 
  -5  -3   4       53.28       46.97      6.84 o 
  -4  -3   4      135.30      144.56     10.42 o 
  -3  -3   4      330.71      309.27     11.39 o 
  -2  -3   4      390.00      401.00      9.70 o 
  -1  -3   4       23.90       22.38      2.52 o 
   0  -3   4      906.32      978.09     14.73 o 
   1  -3   4      148.16      158.05     11.77 o 
   2  -3   4      441.10      436.10     20.53 o 
   3  -3   4       94.22       83.04     10.70 o 
   4  -3   4      154.98      145.49     14.30 o 
   5  -3   4       54.63       60.79     11.02 o 
   6  -3   4        0.37        5.56      6.68 o 
   7  -3   4        2.00        2.11      6.72 o 
   8  -3   4        8.35        2.71      7.48 o 
   9  -3   4        2.67        2.48      9.31 o 
 -10  -2   4        4.11       -0.67      7.95 o 
  -9  -2   4        1.53       -1.58      7.23 o 
  -8  -2   4        0.40       -0.99      3.93 o 
  -7  -2   4       24.77       17.95      6.84 o 
  -6  -2   4        8.27        5.24      3.42 o 
  -5  -2   4       77.67       79.69      7.73 o 
  -4  -2   4      248.77      263.08     17.59 o 
  -3  -2   4     1197.10     1196.46     20.01 o 
  -2  -2   4      170.24      146.34      8.53 o 
  -1  -2   4      131.48      161.60      8.62 o 
   0  -2   4      627.70      670.83     12.53 o 
   1  -2   4      275.12      269.06     13.93 o 
   2  -2   4        0.31       -2.66      3.07 o 
   3  -2   4      670.51      631.57     24.94 o 
   4  -2   4        0.00       -1.28      2.18 o 
   5  -2   4       50.62       28.93      7.85 o 
   6  -2   4       25.43       20.11      7.40 o 
   7  -2   4        0.89        5.54      6.75 o 
   8  -2   4       20.57       20.50      9.65 o 
   9  -2   4        0.63        3.36      8.97 o 
 -10  -1   4        3.02        3.52      6.97 o 
  -9  -1   4       48.77       31.47      6.67 o 
  -8  -1   4        5.31        5.47      4.48 o 
  -7  -1   4        4.23        0.00      3.45 o 
  -6  -1   4      175.21      183.01      9.33 o 
  -5  -1   4        4.61        6.33      2.74 o 
  -4  -1   4        9.90        8.91      2.92 o 
  -3  -1   4      994.68      960.45     17.34 o 
  -2  -1   4       44.71       52.26      4.79 o 
  -1  -1   4      210.46      190.71      4.91 o 
   0  -1   4      872.97      793.88     10.69 o 
   1  -1   4     1053.47     1123.88     15.67 o 
   2  -1   4      577.36      548.28     20.28 o 
   3  -1   4        9.06        4.27      2.28 o 
   4  -1   4      222.37      214.58      7.67 o 
   5  -1   4       21.07       23.61      4.16 o 
   6  -1   4       23.79       21.39      3.68 o 
   7  -1   4       45.43       41.01      9.81 o 
   8  -1   4      171.24      209.50     19.74 o 
   9  -1   4       27.03       42.72     12.40 o 
  10  -1   4       18.86       17.97      8.60 o 
 -10   0   4        4.03        3.49      5.76 o 
  -9   0   4        3.16        3.96      5.02 o 
  -8   0   4       32.06       30.82      6.38 o 
  -7   0   4       94.07       98.96     12.95 o 
  -6   0   4      611.74      585.94     16.03 o 
  -5   0   4       48.31       51.38      6.56 o 
  -4   0   4      683.03      694.56     18.46 o 
  -3   0   4      130.49      140.22      6.36 o 
  -2   0   4     1324.61     1348.87     24.95 o 
  -1   0   4     1087.32     1127.53     17.62 o 
   0   0   4      836.83      788.69     12.28 o 
   1   0   4      120.76      138.39      5.86 o 
   2   0   4      402.13      350.40      7.22 o 
   3   0   4      284.12      290.97      6.45 o 
   4   0   4       24.58       29.62      2.94 o 
   5   0   4       46.57       52.28      4.10 o 
   6   0   4       14.11       20.64      3.70 o 
   7   0   4       27.64       31.83      4.65 o 
   8   0   4        0.90       -1.50      5.84 o 
   9   0   4        0.92        7.68      7.98 o 
  10   0   4      103.30      142.70     14.35 o 
  -9   1   4       26.91       33.98     15.35 o 
  -8   1   4       50.84       37.91      7.87 o 
  -7   1   4      471.18      491.40     16.04 o 
  -6   1   4      193.83      209.65     10.59 o 
  -5   1   4       92.53      104.07      7.29 o 
  -4   1   4     1053.65      978.76     24.00 o 
  -3   1   4      182.87      178.19      7.03 o 
  -2   1   4      779.44      737.39     46.46 o 
  -1   1   4      847.63      903.28     12.92 o 
   0   1   4     1365.18     1425.82     22.49 o 
   1   1   4      482.22      505.42     11.11 o 
   2   1   4       56.95       61.47      3.28 o 
   3   1   4      101.45       92.27      3.99 o 
   4   1   4     1437.90     1444.01     21.25 o 
   5   1   4      486.35      513.03     11.60 o 
   6   1   4        0.18        1.20      2.36 o 
   7   1   4      252.99      248.72     12.40 o 
   8   1   4       14.77       17.56      6.77 o 
   9   1   4      109.81       89.13      9.84 o 
  10   1   4       77.40       70.08     15.00 o 
  -9   2   4       20.26       26.00      9.16 o 
  -8   2   4        3.80       14.53      8.29 o 
  -7   2   4       31.95       24.61      7.35 o 
  -6   2   4      161.99      166.91     19.58 o 
  -5   2   4      740.50      723.75     21.56 o 
  -4   2   4        0.70        1.61      1.66 o 
  -3   2   4       52.80       58.19      6.08 o 
  -2   2   4      170.91      152.22      7.64 o 
  -1   2   4      835.43      755.99     23.19 o 
   0   2   4      160.97      140.73      7.22 o 
   1   2   4      185.04      190.89      8.89 o 
   2   2   4       47.96       52.66      3.15 o 
   3   2   4      266.01      270.40      7.15 o 
   4   2   4      263.85      261.00      7.56 o 
   5   2   4      184.35      194.95      7.19 o 
   6   2   4      257.13      263.65      9.13 o 
   7   2   4       21.51       41.02      5.13 o 
   8   2   4      122.55      122.35      8.20 o 
   9   2   4       27.93       15.03      4.86 o 
  10   2   4        0.71        2.47      4.53 o 
  11   2   4        0.32       -3.97      8.53 o 
  -9   3   4       32.93       48.28     11.06 o 
  -8   3   4       47.13       46.48      9.60 o 
  -7   3   4       32.31       28.10      7.81 o 
  -6   3   4        1.01       -5.97      5.58 o 
  -5   3   4      194.19      217.83     24.24 o 
  -4   3   4      145.65      134.50     13.27 o 
  -3   3   4      156.08      163.43      5.49 o 
  -2   3   4       14.08       10.42      1.95 o 
  -1   3   4      102.10       99.28      8.92 o 
   0   3   4      566.33      629.63     20.02 o 
   1   3   4       65.06       60.37      5.66 o 
   2   3   4       32.42       45.97      3.04 o 
   3   3   4     1045.88     1006.53     13.61 o 
   4   3   4       49.28       43.36      4.00 o 
   5   3   4      165.53      166.40      7.73 o 
   6   3   4      190.52      182.51      7.71 o 
   7   3   4       34.86       39.39      5.25 o 
   8   3   4       18.47       10.03      3.95 o 
   9   3   4       29.74       22.50      5.39 o 
  10   3   4        0.14       -2.26      4.47 o 
  11   3   4        4.03       10.13      5.99 o 
  -8   4   4        0.25        2.79      7.51 o 
  -7   4   4       39.49       41.80      9.35 o 
  -6   4   4       26.36       20.28      7.04 o 
  -5   4   4      536.20      519.96     19.32 o 
  -4   4   4        0.16       -5.40      3.61 o 
  -3   4   4      247.57      237.50      7.84 o 
  -2   4   4       18.54       14.81      5.77 o 
  -1   4   4        0.02        3.05      4.15 o 
   0   4   4       53.90       52.20      6.75 o 
   1   4   4      194.71      173.74      9.37 o 
   2   4   4      843.69      769.11     15.66 o 
   3   4   4      728.27      687.02     33.71 o 
   4   4   4     1383.47     1409.96     23.17 o 
   5   4   4      100.09      124.71      6.90 o 
   6   4   4        0.05        0.21      4.54 o 
   7   4   4      126.36      132.75      8.12 o 
   8   4   4      135.48      144.04      9.19 o 
   9   4   4        0.70        3.60      4.48 o 
  10   4   4       22.90       24.12      6.02 o 
  11   4   4        2.69       -0.03      5.28 o 
  -7   5   4        5.66       -4.71      6.62 o 
  -6   5   4       14.93       10.13      6.74 o 
  -5   5   4       39.03       39.81      7.92 o 
  -4   5   4        4.72        4.88      4.92 o 
  -3   5   4      135.55      157.43     10.90 o 
  -2   5   4        4.64        9.55      3.38 o 
  -1   5   4       35.36       33.85      7.53 o 
   0   5   4      876.02      951.64     29.51 o 
   1   5   4      661.52      641.36     21.11 o 
   2   5   4      158.62      170.57      8.69 o 
   3   5   4     1125.70     1133.98     20.35 o 
   4   5   4        1.18       -3.92      2.93 o 
   5   5   4       85.81       76.27      7.60 o 
   6   5   4      260.77      245.30     12.07 o 
   7   5   4      132.62      127.19      9.53 o 
   8   5   4      188.37      181.12     10.32 o 
   9   5   4       48.23       44.90      8.57 o 
  10   5   4       13.24       17.29      7.15 o 
  11   5   4        0.28        2.67      6.51 o 
  -7   6   4       73.83       91.69     21.04 o 
  -6   6   4       32.87       37.82      9.21 o 
  -5   6   4      103.60      113.19     12.33 o 
  -4   6   4       29.05       18.12      7.55 o 
  -3   6   4       43.75       53.15      8.18 o 
  -2   6   4       41.45       31.61      6.05 o 
  -1   6   4      237.33      241.05     13.64 o 
   0   6   4       67.69       56.80      9.12 o 
   1   6   4       17.75       25.26      6.06 o 
   2   6   4      115.34      115.27      7.08 o 
   3   6   4        0.68        0.96      2.46 o 
   4   6   4      203.43      202.08     15.10 o 
   5   6   4      589.43      622.17     19.81 o 
   6   6   4      174.87      171.42     11.73 o 
   7   6   4       11.81        7.68      5.32 o 
   8   6   4        0.13       -1.95      5.80 o 
   9   6   4       90.90       87.44     11.05 o 
  10   6   4        3.98        7.18      6.78 o 
  11   6   4        7.50        6.95      7.80 o 
  -6   7   4        7.89       17.27     13.27 o 
  -5   7   4        0.05        3.09      6.68 o 
  -4   7   4       40.37       26.55      8.47 o 
  -3   7   4       41.06       39.10      7.98 o 
  -2   7   4        4.26       -0.28      3.94 o 
  -1   7   4       25.11       18.03      5.30 o 
   0   7   4       90.47       72.77     10.89 o 
   1   7   4      390.31      395.51     14.80 o 
   2   7   4      138.67      146.39     32.93 o 
   3   7   4      179.44      165.91     10.09 o 
   4   7   4      138.00      146.82     15.82 o 
   5   7   4       28.62       28.08      7.55 o 
   6   7   4      198.27      151.31     49.45 o 
   7   7   4        1.25        4.38      5.00 o 
   8   7   4       18.99        9.13      6.01 o 
   9   7   4       87.21      105.09     16.90 o 
  10   7   4       12.11       18.38     11.97 o 
  11   7   4       16.84        9.76     13.66 o 
  -5   8   4       11.98       24.89     14.02 o 
  -4   8   4       17.88       10.98     10.89 o 
  -3   8   4       55.96       80.08     11.24 o 
  -2   8   4       93.13      132.27     18.36 o 
  -1   8   4       25.82       31.15     11.80 o 
   0   8   4       28.10       14.47      6.15 o 
   1   8   4        3.04       -0.23      4.69 o 
   2   8   4        7.11        4.79      4.48 o 
   3   8   4      441.12      486.30     27.09 o 
   4   8   4       26.63       24.63      9.01 o 
   5   8   4      122.78      144.62     17.26 o 
   6   8   4       22.51       20.94      6.45 o 
   7   8   4      118.60      122.75     17.28 o 
   8   8   4       97.83       96.26     11.66 o 
   9   8   4        0.42       -4.64      9.32 o 
  10   8   4        6.14        9.77      6.98 o 
  -4   9   4        3.12       13.32     12.17 o 
  -3   9   4        0.00        2.93     10.98 o 
  -2   9   4        2.07       22.62     11.23 o 
  -1   9   4        1.44        7.40      6.90 o 
   0   9   4      106.48      130.88     10.65 o 
   1   9   4        9.40        6.84      5.71 o 
   2   9   4        3.71       11.33      8.68 o 
   3   9   4       54.50       38.49     11.01 o 
   4   9   4        8.68       -3.20      6.44 o 
   5   9   4       16.29        6.99      7.84 o 
   6   9   4       54.02       35.12     11.15 o 
   7   9   4        3.31        7.35      6.63 o 
   8   9   4        6.73       15.57      7.25 o 
   9   9   4        2.99       -8.99      8.11 o 
  10   9   4       25.32       28.47      9.07 o 
  -2  10   4        2.06        0.36     11.14 o 
  -1  10   4        0.00        5.40      7.94 o 
   0  10   4      294.36      387.73     42.01 o 
   1  10   4       20.61       40.18     13.72 o 
   2  10   4       21.73       28.81     12.50 o 
   3  10   4      126.74      105.78     17.61 o 
   4  10   4       38.96       37.22     13.53 o 
   5  10   4       45.80       24.58     11.01 o 
   6  10   4       15.00       18.29     10.68 o 
   7  10   4       15.07       15.65     11.40 o 
   8  10   4       23.06        9.12     10.43 o 
   9  10   4       34.42       25.67      9.16 o 
   1  11   4        1.02       -2.32      7.86 o 
   2  11   4        6.57        3.93     11.68 o 
   3  11   4        0.70       -3.72     10.19 o 
   4  11   4        4.11       10.25     10.36 o 
   5  11   4       18.17        7.64     10.72 o 
   6  11   4       11.59       17.91     11.68 o 
   7  11   4        4.11       13.93     11.71 o 
   8  11   4        9.72        0.63     10.25 o 
   2  12   4        1.03        6.85     10.01 o 
   3  12   4        0.00       -5.35     12.17 o 
   4  12   4       12.25        5.97     12.48 o 
   5  12   4       10.88       13.23     13.09 o 
   6  12   4       41.38       16.81     13.44 o 
  -3 -10   5       27.65       24.41     16.18 o 
  -5  -9   5        0.08        5.91     11.98 o 
  -4  -9   5        1.19       -0.42     10.90 o 
  -3  -9   5        5.03       17.86     12.69 o 
  -2  -9   5       18.44        5.62     11.09 o 
  -1  -9   5        3.58       11.14     12.28 o 
   0  -9   5        0.01        0.34     10.47 o 
   1  -9   5        0.48       -1.70     10.81 o 
  -8  -8   5      118.46      112.36     13.98 o 
  -7  -8   5        2.33       -3.08      6.03 o 
  -6  -8   5        1.30       11.57      6.90 o 
  -5  -8   5       19.78       11.85      6.57 o 
  -4  -8   5      139.62      173.93     24.16 o 
  -3  -8   5       28.63       18.76     12.00 o 
  -2  -8   5       26.09       60.77     16.13 o 
  -1  -8   5        6.02       14.30     10.95 o 
   0  -8   5       47.74       80.70     17.81 o 
   1  -8   5       46.70       78.59     16.43 o 
   2  -8   5       26.36       22.37     12.15 o 
   3  -8   5        0.00       -0.28      9.07 o 
  -8  -7   5        1.84        1.02      6.76 o 
  -7  -7   5       44.02       43.35     11.80 o 
  -6  -7   5      146.77      154.17     35.07 o 
  -5  -7   5       69.52       83.26      9.90 o 
  -4  -7   5       71.63       91.34     16.70 o 
  -2  -7   5        9.83       19.39      9.75 o 
  -1  -7   5        1.88        5.96      8.18 o 
   0  -7   5        2.53        6.81      8.38 o 
   1  -7   5       21.59       24.46     10.87 o 
   2  -7   5        0.25       -6.25      6.85 o 
   3  -7   5        5.52        2.60      8.13 o 
   4  -7   5       10.34        2.40      9.17 o 
   5  -7   5       16.30        5.30      9.91 o 
  -9  -6   5       10.70        9.07      7.92 o 
  -8  -6   5       97.47       71.02     13.20 o 
  -7  -6   5       62.85       64.03     18.91 o 
  -6  -6   5       48.84       44.59      8.62 o 
  -5  -6   5        0.14        6.86      5.98 o 
  -4  -6   5      119.93      123.59      7.78 o 
  -3  -6   5      182.70      183.80      9.38 o 
  -2  -6   5       23.26       24.33      4.40 o 
  -1  -6   5        6.49        1.83      6.38 o 
   0  -6   5       61.29       40.08     10.87 o 
   1  -6   5       16.65       18.97      8.25 o 
   2  -6   5        7.70        5.91      7.40 o 
   3  -6   5       53.45       41.07     11.32 o 
   4  -6   5       10.57        3.41      7.80 o 
   5  -6   5       30.47       10.90      9.41 o 
   6  -6   5       13.79        6.69      9.59 o 
  -9  -5   5        2.91       -4.20      5.95 o 
  -8  -5   5       45.65       49.80      9.50 o 
  -7  -5   5       29.55       15.83      7.04 o 
  -6  -5   5      317.99      322.32     25.34 o 
  -5  -5   5       27.17       37.64      5.39 o 
  -4  -5   5      170.16      179.83     10.84 o 
  -3  -5   5      105.14      111.79      6.82 o 
  -2  -5   5       11.66        6.15      2.77 o 
  -1  -5   5       13.35        8.76      2.99 o 
   0  -5   5      132.92      115.43     14.56 o 
   1  -5   5       51.31       58.28     11.58 o 
   2  -5   5        0.10       -0.95      5.87 o 
   3  -5   5        2.07        3.78      5.80 o 
   4  -5   5        1.41       13.09      7.81 o 
   5  -5   5       17.19       14.69      8.68 o 
   6  -5   5       98.24      104.54     16.93 o 
   7  -5   5        0.06        2.90      9.07 o 
 -10  -4   5        8.60        8.45      7.19 o 
  -9  -4   5       13.27       -1.98      6.18 o 
  -8  -4   5        6.05        7.63      6.49 o 
  -7  -4   5       22.81       19.15      6.96 o 
  -6  -4   5        0.55       -0.16      3.42 o 
  -5  -4   5        0.01       -1.50      4.16 o 
  -4  -4   5        6.02        8.45      3.48 o 
  -3  -4   5        4.01        6.38      3.12 o 
  -2  -4   5      100.57      109.47      7.68 o 
  -1  -4   5       17.18       18.48      2.78 o 
   0  -4   5        1.49        1.79      1.96 o 
   1  -4   5        4.56        1.25      5.35 o 
   2  -4   5      310.16      294.86     19.02 o 
   3  -4   5      385.75      357.82     21.73 o 
   4  -4   5       62.56       47.58     10.56 o 
   5  -4   5        7.85        6.49      6.69 o 
   6  -4   5      130.09      131.37     16.81 o 
   7  -4   5       24.29       13.44      9.03 o 
   8  -4   5        0.20       -5.90      8.19 o 
 -10  -3   5       19.92       15.71      8.55 o 
  -9  -3   5        1.59       -2.49      5.68 o 
  -8  -3   5       48.44       47.79      6.95 o 
  -7  -3   5      250.14      248.97     17.40 o 
  -6  -3   5        0.98       -1.89      4.37 o 
  -5  -3   5        3.45        3.67      3.27 o 
  -4  -3   5       31.25       22.87      7.44 o 
  -3  -3   5       64.58       59.09      5.10 o 
  -2  -3   5      649.99      622.83     11.58 o 
  -1  -3   5       10.17        9.48      2.12 o 
   0  -3   5       21.46       22.88      2.33 o 
   1  -3   5       70.62       67.68      9.55 o 
   2  -3   5      118.41      108.11     11.89 o 
   3  -3   5       37.36       47.07      9.59 o 
   4  -3   5       59.81       51.72     10.11 o 
   5  -3   5      240.17      200.08     17.81 o 
   6  -3   5       49.82       41.68     10.87 o 
   7  -3   5       13.32       15.54      8.09 o 
   8  -3   5        0.29        4.25      8.00 o 
 -10  -2   5        0.20       -5.22      6.82 o 
  -9  -2   5       24.14       19.09      7.66 o 
  -8  -2   5        3.66        5.38      4.55 o 
  -7  -2   5      321.00      323.58     22.23 o 
  -6  -2   5        2.23       -3.13      3.34 o 
  -5  -2   5       48.38       51.91      5.65 o 
  -4  -2   5      169.65      170.58      8.00 o 
  -3  -2   5      307.50      280.68      9.01 o 
  -2  -2   5      132.14      123.21      4.94 o 
  -1  -2   5      105.64      109.37      4.43 o 
   0  -2   5      624.35      657.43     10.16 o 
   1  -2   5       29.01       22.95      4.07 o 
   2  -2   5      271.60      199.87     13.32 o 
   3  -2   5      592.64      582.50     24.76 o 
   4  -2   5       32.92       27.12      7.74 o 
   5  -2   5      202.28      204.60     17.30 o 
   6  -2   5      155.13      125.21     14.90 o 
   7  -2   5      101.10       93.80     14.67 o 
   8  -2   5        5.79        7.23      7.50 o 
   9  -2   5       28.56       37.05     11.63 o 
 -10  -1   5        2.33        4.89      8.08 o 
  -9  -1   5       14.15       21.47      7.84 o 
  -8  -1   5        0.45       -1.78      4.17 o 
  -7  -1   5       12.03       10.33      4.39 o 
  -6  -1   5       46.76       58.73      7.59 o 
  -5  -1   5       16.82       13.25      4.73 o 
  -4  -1   5      214.78      217.42      8.53 o 
  -3  -1   5      393.69      373.60     10.47 o 
  -2  -1   5       74.50       79.24      3.99 o 
  -1  -1   5      779.19      758.93     11.69 o 
   0  -1   5      381.72      394.01      8.71 o 
   1  -1   5       14.78        9.68      2.38 o 
   2  -1   5      735.40      757.26     25.98 o 
   3  -1   5      455.11      488.60     21.28 o 
   4  -1   5       14.91       19.14      2.19 o 
   5  -1   5       11.96       18.39      6.99 o 
   6  -1   5        7.46        6.84      6.15 o 
   7  -1   5       13.38        5.68      5.97 o 
   8  -1   5        9.36        8.70      8.23 o 
   9  -1   5       62.33       79.59     15.33 o 
  10  -1   5        3.13       13.50     10.19 o 
  -9   0   5        2.80       -1.62      5.19 o 
  -8   0   5       10.64       18.02      5.37 o 
  -7   0   5        3.77        8.69      4.61 o 
  -6   0   5        0.39        0.71      3.60 o 
  -5   0   5       29.98       16.61      6.05 o 
  -4   0   5        0.36       -1.07      2.46 o 
  -3   0   5      322.85      377.51     12.24 o 
  -2   0   5       65.47       66.14      3.79 o 
  -1   0   5      192.91      205.25      6.00 o 
   0   0   5      118.77      121.17      4.67 o 
   1   0   5     2667.91     2842.37     43.53 o 
   2   0   5      164.94      159.65      5.01 o 
   3   0   5      467.03      471.87     16.45 o 
   4   0   5       71.04       85.06      4.19 o 
   5   0   5       46.50       53.33      4.13 o 
   6   0   5       15.27       12.57      3.19 o 
   7   0   5       44.21       26.27      8.75 o 
   8   0   5       47.24       42.40     10.89 o 
   9   0   5       20.57       15.47      9.24 o 
  10   0   5        2.28        3.05      8.99 o 
  -9   1   5        3.32        8.23      7.41 o 
  -8   1   5        0.14       -3.95      4.02 o 
  -7   1   5        1.41        2.49      4.15 o 
  -6   1   5      307.27      296.91     12.74 o 
  -5   1   5      218.76      226.32      9.93 o 
  -4   1   5       86.43       96.89      6.67 o 
  -3   1   5        9.83        5.78      3.21 o 
  -2   1   5      237.13      243.29      9.63 o 
  -1   1   5      530.85      521.44      9.47 o 
   0   1   5      767.57      739.76     14.80 o 
   1   1   5       28.52       20.27      2.99 o 
   2   1   5        1.66        3.91      1.65 o 
   3   1   5      338.90      349.99     10.13 o 
   4   1   5       97.57      107.28      4.89 o 
   5   1   5      128.59      132.16      6.03 o 
   6   1   5       13.82       17.68      3.48 o 
   7   1   5       83.15       72.18      6.00 o 
   8   1   5       29.36       25.98      6.22 o 
   9   1   5        1.70        5.00      7.72 o 
  10   1   5       28.80       19.96     10.35 o 
  -9   2   5        0.03       -0.68      7.60 o 
  -8   2   5        3.54       -1.18      6.51 o 
  -7   2   5       21.20       24.88     12.11 o 
  -6   2   5       94.07       90.49     11.00 o 
  -5   2   5       15.73       15.58      8.10 o 
  -4   2   5      521.61      535.27     22.73 o 
  -3   2   5       30.20       23.15      4.73 o 
  -1   2   5     1281.29     1361.41     36.07 o 
   0   2   5       48.87       63.37      3.77 o 
   1   2   5     2884.58     2847.33     41.77 o 
   2   2   5        0.21        7.46      2.39 o 
   3   2   5      117.23      119.78      4.92 o 
   4   2   5      239.54      236.56      8.30 o 
   5   2   5       88.03       84.89      5.35 o 
   6   2   5      199.16      213.29     12.80 o 
   7   2   5      241.96      249.06     12.96 o 
   8   2   5        0.78        0.12      3.50 o 
   9   2   5        0.07       -3.89      3.79 o 
  10   2   5        3.38        9.16      8.81 o 
  11   2   5        2.08       12.79     10.20 o 
  -8   3   5        2.23        5.35      7.07 o 
  -7   3   5       99.66      108.91     12.24 o 
  -6   3   5       36.65       32.79      9.20 o 
  -5   3   5      744.25      690.77     22.16 o 
  -4   3   5       13.02       14.66      4.99 o 
  -3   3   5       18.36       10.28      4.08 o 
  -2   3   5      795.19      781.51     38.53 o 
  -1   3   5      138.60      141.24     10.41 o 
   0   3   5       58.71       65.08      7.21 o 
   1   3   5       20.85       29.12      7.84 o 
   2   3   5        0.14        1.86      1.86 o 
   3   3   5       41.90       44.11      3.39 o 
   4   3   5      201.86      209.68      7.35 o 
   5   3   5       20.29       23.90      3.63 o 
   6   3   5      166.17      191.79     11.39 o 
   7   3   5       64.32       74.13      6.55 o 
   8   3   5        8.93        5.10      3.81 o 
   9   3   5       87.09       85.47      8.05 o 
  10   3   5        1.49        5.97      4.76 o 
  11   3   5        7.15        8.64     10.35 o 
  -8   4   5        2.97        6.62     10.46 o 
  -7   4   5       63.69       67.55     10.97 o 
  -6   4   5       38.86       35.02     11.74 o 
  -5   4   5        7.22       12.31      5.86 o 
  -4   4   5      436.41      415.30     16.82 o 
  -3   4   5       40.47       36.64      6.49 o 
  -2   4   5       15.91        6.98      6.00 o 
  -1   4   5       13.74       11.34      5.45 o 
   0   4   5      111.28       94.38      8.91 o 
   1   4   5      922.81      892.03     25.23 o 
   2   4   5      692.41      725.42     16.05 o 
   3   4   5      245.60      285.49      7.47 o 
   4   4   5       86.73       68.85      6.27 o 
   5   4   5        0.40        3.62      2.59 o 
   6   4   5        0.07       -0.05      2.46 o 
   7   4   5       11.55       15.41      5.14 o 
   8   4   5        1.19        4.02      3.57 o 
   9   4   5        0.72        8.39      5.48 o 
  10   4   5       17.77       26.88      7.71 o 
  11   4   5       30.99       31.99      7.33 o 
  -7   5   5        0.12        1.71      7.26 o 
  -6   5   5       32.62       51.51      9.59 o 
  -5   5   5       26.13       24.24      7.09 o 
  -4   5   5       21.46       17.91      5.98 o 
  -3   5   5       25.86       25.92      6.28 o 
  -2   5   5      714.09      750.93     17.67 o 
  -1   5   5        2.18        2.75      5.28 o 
   0   5   5       82.65       87.29      9.51 o 
   1   5   5      317.23      311.12     14.40 o 
   2   5   5       46.91       47.39      4.82 o 
   3   5   5       77.24       74.86      5.10 o 
   4   5   5        0.01        0.17      3.09 o 
   5   5   5      360.64      355.40     11.28 o 
   6   5   5      111.81      116.17      7.69 o 
   7   5   5      123.11      115.69      8.14 o 
   8   5   5      479.18      490.29     15.43 o 
   9   5   5        0.44       -0.91      4.07 o 
  10   5   5        6.43        3.76      5.26 o 
  11   5   5        3.30       -1.32      5.14 o 
  -7   6   5       26.90       31.76     10.29 o 
  -6   6   5        0.93       12.71      7.75 o 
  -5   6   5      128.98      148.37     34.57 o 
  -4   6   5        0.41        0.10      4.90 o 
  -3   6   5      244.00      217.57     23.16 o 
  -2   6   5      208.16      213.93     17.96 o 
  -1   6   5       93.70       85.00      7.26 o 
   0   6   5      265.90      244.44     15.38 o 
   1   6   5        0.68       -3.82      3.80 o 
   2   6   5        4.14        0.57      5.74 o 
   3   6   5      123.32      125.41      6.66 o 
   4   6   5        5.94        4.60      5.35 o 
   5   6   5       16.86        2.21      5.87 o 
   6   6   5      658.36      683.09     21.76 o 
   7   6   5      128.50      132.36     27.93 o 
   8   6   5      157.67      149.25     12.22 o 
   9   6   5      124.62      154.35     18.63 o 
  10   6   5      103.67      115.11     12.80 o 
  11   6   5        0.04        0.27      6.38 o 
  -6   7   5       77.75       81.10     18.69 o 
  -5   7   5       37.51       37.10     13.18 o 
  -4   7   5       26.53       24.69      7.90 o 
  -3   7   5        0.11        2.71      5.24 o 
  -2   7   5        7.91       14.08      8.30 o 
  -1   7   5        7.43       13.96      5.03 o 
   0   7   5      109.72      104.54     12.10 o 
   1   7   5       95.51       64.45      9.59 o 
   2   7   5       45.06       45.95      6.13 o 
   3   7   5      426.78      446.20     15.80 o 
   4   7   5        3.75       18.10      7.87 o 
   5   7   5      461.48      443.99     24.93 o 
   6   7   5      108.63      105.07     10.46 o 
   7   7   5      227.55      205.89     13.90 o 
   8   7   5      121.37      127.92     12.38 o 
   9   7   5      151.52      157.66     17.11 o 
  10   7   5       19.89       21.60      8.35 o 
  11   7   5        0.80       14.18      8.17 o 
  -5   8   5       43.85       37.00     15.28 o 
  -4   8   5        1.05        1.36      6.85 o 
  -3   8   5       53.33       63.07     10.46 o 
  -2   8   5       32.89       25.02     11.05 o 
  -1   8   5      117.96      108.86     15.01 o 
   0   8   5        1.36       -3.48      6.01 o 
   1   8   5       11.09       15.55      5.55 o 
   2   8   5        2.53        3.34      6.62 o 
   3   8   5       44.15       53.20     12.32 o 
   4   8   5       34.19       42.36     10.69 o 
   5   8   5       45.29       25.67      8.99 o 
   6   8   5      208.96      220.95     20.84 o 
   7   8   5      114.37       97.27     11.15 o 
   8   8   5      215.16      204.22     15.47 o 
   9   8   5        0.22        4.69      6.39 o 
  10   8   5        0.15        3.89      7.16 o 
  -4   9   5        1.06        1.44     11.88 o 
  -3   9   5        2.52        2.17      7.40 o 
  -2   9   5        2.18       15.61     10.64 o 
  -1   9   5       34.74       35.96     12.10 o 
   0   9   5        0.11        3.63      7.71 o 
   1   9   5       46.01       47.98      8.49 o 
   2   9   5       33.93       42.24     12.28 o 
   3   9   5       14.07       11.24      8.15 o 
   4   9   5       32.42       18.77      9.52 o 
   5   9   5        0.00        3.48      7.38 o 
   6   9   5       15.13       17.81      9.49 o 
   7   9   5       20.80        8.46      8.62 o 
   8   9   5      115.04       84.13     25.07 o 
   9   9   5       22.63       22.37     10.23 o 
  10   9   5       22.21        9.30      7.90 o 
  -2  10   5       13.06       22.38     14.06 o 
  -1  10   5       23.01       23.70      9.41 o 
   0  10   5       45.72       62.95     11.99 o 
   1  10   5       38.11       27.49     12.62 o 
   2  10   5       22.87       16.94     10.87 o 
   3  10   5        0.97       10.73     10.37 o 
   4  10   5       17.46       10.08     10.43 o 
   5  10   5      126.79      128.30     18.85 o 
   6  10   5       18.58       13.17     10.82 o 
   7  10   5        3.21        1.94      8.54 o 
   8  10   5       55.56       83.58     18.05 o 
   9  10   5       67.30       56.92     15.07 o 
   0  11   5        0.24        5.99     12.80 o 
   1  11   5       18.99       17.70     12.91 o 
   2  11   5        1.82       -5.84     10.45 o 
   3  11   5        1.12       -2.61      9.81 o 
   4  11   5        5.87        1.79     11.18 o 
   5  11   5       66.04       93.85     18.90 o 
   6  11   5       32.15       24.30     12.92 o 
   7  11   5       60.82       86.43     19.07 o 
   8  11   5       98.47      105.19     20.77 o 
   2  12   5       24.63       33.89     16.62 o 
   3  12   5       14.15       29.59     16.47 o 
   4  12   5        7.00        2.38     12.68 o 
   5  12   5       35.88       20.04     13.33 o 
   6  12   5        0.05        0.03     12.59 o 
  -5  -9   6        9.17       22.83     14.80 o 
  -4  -9   6        4.57       24.84     14.98 o 
  -3  -9   6       26.26       43.94     17.39 o 
  -2  -9   6       26.74        4.45     12.09 o 
  -1  -9   6       11.29       14.02     13.02 o 
   0  -9   6       12.70       12.50     13.11 o 
  -7  -8   6      111.56      104.62     17.99 o 
  -6  -8   6       29.45       29.94      8.49 o 
  -5  -8   6        1.54        3.60     10.53 o 
  -4  -8   6       73.44       77.33     18.17 o 
  -3  -8   6       42.72       46.97     14.80 o 
  -2  -8   6       13.09       36.03     13.43 o 
  -1  -8   6        2.49        0.54      9.23 o 
   0  -8   6      145.80      153.81     23.05 o 
   1  -8   6       49.64       30.82     13.33 o 
   2  -8   6        8.95        5.88      9.81 o 
   3  -8   6       29.77       15.24     11.74 o 
  -8  -7   6       52.92       48.08     10.28 o 
  -7  -7   6       23.85       37.07     10.77 o 
  -6  -7   6       32.99       29.26      8.01 o 
  -5  -7   6       32.89       42.81      7.01 o 
  -4  -7   6       15.16        3.37      8.08 o 
  -3  -7   6       29.59       24.45     11.06 o 
  -2  -7   6       54.78       49.66     13.58 o 
  -1  -7   6       38.03       31.52     12.02 o 
   0  -7   6       17.68       17.40     10.65 o 
   1  -7   6       49.95       38.47     12.32 o 
   2  -7   6        0.02      -10.48      7.45 o 
   3  -7   6        2.55       11.44      9.66 o 
   4  -7   6       21.00       39.38     13.30 o 
  -8  -6   6       47.67       44.92      9.85 o 
  -7  -6   6       10.68       20.40      7.36 o 
  -6  -6   6      290.73      329.86     17.23 o 
  -5  -6   6      164.43      142.39     11.69 o 
  -4  -6   6       55.45       48.46      6.89 o 
  -3  -6   6      223.44      232.43     10.33 o 
  -2  -6   6       34.81       36.13     11.28 o 
  -1  -6   6       22.55       30.28     10.26 o 
   0  -6   6       12.33       -8.24      6.26 o 
   1  -6   6        0.02       -0.02      6.72 o 
   2  -6   6        0.63        3.22      8.01 o 
   3  -6   6       35.39       28.36     10.73 o 
   4  -6   6        6.22        2.76      8.15 o 
   5  -6   6       11.09       10.62      9.35 o 
  -9  -5   6       26.84       24.68     13.49 o 
  -8  -5   6        1.54       -4.78      5.57 o 
  -7  -5   6      144.85      155.15     13.86 o 
  -6  -5   6      131.65      127.73     16.39 o 
  -5  -5   6      145.12      144.22     13.23 o 
  -4  -5   6       14.32        9.71      3.99 o 
  -3  -5   6      281.31      276.11      9.08 o 
  -2  -5   6      204.34      197.19      7.58 o 
  -1  -5   6       14.23        8.71      6.63 o 
   0  -5   6       10.76        9.49      7.16 o 
   1  -5   6       17.84       20.41      8.32 o 
   2  -5   6      587.23      591.39     30.47 o 
   3  -5   6       20.47       38.51     10.45 o 
   4  -5   6       15.36        5.25      7.70 o 
   5  -5   6       48.01       39.81     11.89 o 
   6  -5   6        3.54        7.86      9.12 o 
  -9  -4   6       17.16        4.24      7.28 o 
  -8  -4   6      118.61       97.15     12.77 o 
  -7  -4   6       13.31       10.42      5.21 o 
  -6  -4   6      108.56      113.49      8.53 o 
  -5  -4   6       21.21       20.31      4.77 o 
  -4  -4   6      142.53      144.90     13.92 o 
  -3  -4   6      143.34      140.41      7.15 o 
  -2  -4   6        0.04       -1.92      2.29 o 
  -1  -4   6       14.01       16.86      2.99 o 
   0  -4   6      122.00      107.27     13.20 o 
   1  -4   6        4.17       -0.04      5.12 o 
   2  -4   6        3.22        2.28      5.73 o 
   3  -4   6       15.40       25.62      8.77 o 
   4  -4   6        6.20       12.63      8.16 o 
   5  -4   6       22.54       33.48     10.55 o 
   6  -4   6       27.24       31.58     10.77 o 
   7  -4   6       71.56       53.17     13.99 o 
  -9  -3   6        0.12        2.60      6.45 o 
  -8  -3   6        5.81        3.88      6.20 o 
  -7  -3   6       59.63       55.91      9.81 o 
  -6  -3   6       72.29       76.06      7.40 o 
  -5  -3   6        6.66       11.21      4.80 o 
  -4  -3   6      223.53      227.02      9.44 o 
  -3  -3   6       11.08       11.37      2.98 o 
  -2  -3   6      114.78      119.31      6.40 o 
  -1  -3   6        1.72       -1.66      1.78 o 
   0  -3   6        5.58        7.52      2.00 o 
   1  -3   6      153.38      148.50     13.84 o 
   2  -3   6       31.22       36.61      8.71 o 
   3  -3   6      163.10      172.21     16.25 o 
   4  -3   6      437.68      433.68     24.64 o 
   5  -3   6        0.21        0.78      5.81 o 
   6  -3   6        4.36       11.02      7.84 o 
   7  -3   6        1.78        0.93      7.62 o 
   8  -3   6       23.55       25.92     10.77 o 
  -9  -2   6        5.35       12.38      7.80 o 
  -8  -2   6        0.18        0.56      4.43 o 
  -7  -2   6      446.68      462.55     20.54 o 
  -6  -2   6       21.92       30.43      5.45 o 
  -5  -2   6       44.97       45.24      5.86 o 
  -4  -2   6      341.48      324.97     11.01 o 
  -3  -2   6      143.11      155.02      6.26 o 
  -2  -2   6       43.62       51.47      3.93 o 
  -1  -2   6       65.97       73.01      4.15 o 
   0  -2   6       58.18       74.40      5.50 o 
   1  -2   6      202.20      198.94     10.42 o 
   2  -2   6      495.16      518.02     22.89 o 
   3  -2   6        1.93        4.92      4.85 o 
   4  -2   6      741.29      640.06     28.76 o 
   6  -2   6       35.26       21.37      8.78 o 
   7  -2   6      128.90      116.93     16.38 o 
   8  -2   6       52.99       64.29     13.45 o 
   9  -2   6        6.31       -9.65      7.86 o 
  -9  -1   6        0.25        0.92      5.44 o 
  -8  -1   6        1.52        3.22      4.75 o 
  -7  -1   6       16.15       18.76      7.52 o 
  -6  -1   6       13.27        8.82      4.24 o 
  -5  -1   6       20.05       13.51      4.35 o 
  -4  -1   6        1.92       -0.13      2.63 o 
  -3  -1   6       33.47       22.90      3.95 o 
  -2  -1   6       83.94       92.03      4.64 o 
  -1  -1   6      286.88      285.65      7.04 o 
   0  -1   6       72.05       67.78      4.29 o 
   1  -1   6     1123.42     1198.73     18.28 o 
   2  -1   6      201.02      203.67      7.89 o 
   3  -1   6      311.36      246.42     15.56 o 
   4  -1   6        3.81       10.95      5.79 o 
   5  -1   6      369.16      380.11     21.81 o 
   6  -1   6       86.79       86.09     12.99 o 
   7  -1   6        3.28        6.85      7.13 o 
   8  -1   6        3.61        2.50      7.13 o 
   9  -1   6        2.66        9.60      9.70 o 
  -9   0   6        9.48       -2.58      5.00 o 
  -8   0   6       79.96       93.58      9.52 o 
  -7   0   6       32.47       46.06      6.80 o 
  -6   0   6        1.38       -0.35      3.49 o 
  -5   0   6       74.33       66.46      6.65 o 
  -4   0   6       11.97        8.15      2.66 o 
  -3   0   6       53.96       51.45      6.28 o 
  -2   0   6        2.69        5.89      1.88 o 
  -1   0   6       40.74       37.77      3.45 o 
   0   0   6      154.95      157.24      5.72 o 
   1   0   6      173.93      199.96      6.27 o 
   2   0   6      144.60      138.90     11.28 o 
   3   0   6      250.62      258.87      8.93 o 
   4   0   6       35.78       35.70      4.02 o 
   5   0   6        4.55        6.83      3.17 o 
   6   0   6      334.11      298.27     19.73 o 
   7   0   6        0.01        5.28      6.56 o 
   8   0   6        8.03        6.43      7.62 o 
   9   0   6        8.37        0.22      7.41 o 
  10   0   6        0.00       16.17     11.81 o 
  -9   1   6        2.77        0.07     10.79 o 
  -8   1   6        8.17        6.43      6.84 o 
  -7   1   6        8.11       18.52      6.69 o 
  -6   1   6      100.30       82.93      7.81 o 
  -5   1   6       21.00       15.14      4.22 o 
  -4   1   6       20.36       24.42      5.28 o 
  -3   1   6      660.59      631.47     18.07 o 
  -2   1   6      525.99      546.87     13.59 o 
  -1   1   6     2542.71     2668.66     52.73 o 
   0   1   6      785.49      813.16     14.02 o 
   1   1   6      594.22      572.11     13.99 o 
   2   1   6      274.88      285.00     30.30 o 
   3   1   6       95.01       94.93      5.74 o 
   4   1   6      332.03      346.06     11.04 o 
   5   1   6       24.93       28.33      3.56 o 
   6   1   6        0.65        0.48      2.61 o 
   7   1   6       32.67       36.06      5.99 o 
   8   1   6       11.30        7.16      7.14 o 
   9   1   6       20.72       21.37     10.95 o 
  10   1   6        1.49        8.93     10.38 o 
  -9   2   6        0.16       -0.59     20.39 o 
  -8   2   6       21.53       24.66      8.27 o 
  -7   2   6        0.01        1.63      7.45 o 
  -6   2   6        4.36        1.10      4.90 o 
  -5   2   6      125.14      117.36     10.26 o 
  -4   2   6        1.61       -2.42      3.41 o 
  -3   2   6       13.08        5.24      5.36 o 
  -2   2   6      300.18      282.25     17.06 o 
  -1   2   6        3.63        4.39      1.45 o 
   0   2   6      115.23      111.32      5.31 o 
   1   2   6      829.83      757.55     25.05 o 
   2   2   6        3.27        0.65      1.97 o 
   3   2   6      157.73      154.31      5.82 o 
   4   2   6      110.62      106.90      6.98 o 
   5   2   6        1.80        1.63      2.37 o 
   6   2   6      537.74      519.14     13.02 o 
   7   2   6      366.84      352.60     11.35 o 
   8   2   6       14.27       13.60      6.09 o 
   9   2   6       10.93       18.10      9.34 o 
  10   2   6        0.23       -0.32      8.87 o 
  -8   3   6        0.83       -0.25      6.67 o 
  -7   3   6       98.48      107.61     12.36 o 
  -6   3   6       14.59       13.86      6.29 o 
  -5   3   6        5.71        6.84      4.90 o 
  -4   3   6       89.59       90.33      9.19 o 
  -3   3   6        0.00       -2.11      3.37 o 
  -2   3   6      308.85      251.93     39.97 o 
  -1   3   6        1.82        0.31      3.95 o 
   0   3   6     1429.58     1475.93     38.86 o 
   1   3   6       81.17       91.58      5.28 o 
   2   3   6        0.00       -0.07      1.84 o 
   3   3   6       29.27       37.81      4.17 o 
   4   3   6      748.61      790.04     17.97 o 
   5   3   6        8.12        3.38      2.54 o 
   6   3   6       79.14       75.06      6.10 o 
   7   3   6        8.72       11.76      3.87 o 
   8   3   6       48.26       53.08      6.88 o 
   9   3   6      125.69      136.60      9.49 o 
  10   3   6       13.23       26.47     11.27 o 
  11   3   6       36.83       44.02     13.78 o 
  -8   4   6       16.58       17.85      9.13 o 
  -7   4   6      107.16      115.01     13.43 o 
  -6   4   6        0.19        0.97      5.74 o 
  -5   4   6        3.23       -1.50      5.05 o 
  -4   4   6       26.47       23.90      6.07 o 
  -3   4   6      155.67      134.43     15.74 o 
  -2   4   6      402.82      392.82     14.83 o 
  -1   4   6      149.84      141.24     12.06 o 
   0   4   6      355.04      292.70     14.94 o 
   1   4   6      673.81      647.31     21.90 o 
   2   4   6      352.82      351.00     10.41 o 
   3   4   6      809.65      807.63     15.32 o 
   4   4   6      125.63      130.16      5.82 o 
   5   4   6       14.15        2.50      3.66 o 
   6   4   6        4.57        0.76      3.11 o 
   7   4   6      111.37      133.55      8.22 o 
   8   4   6       45.24       60.62      6.80 o 
   9   4   6      116.72      124.95      9.40 o 
  10   4   6        0.00        7.66      5.00 o 
  11   4   6        0.77       -0.92      9.24 o 
  -7   5   6        3.26        3.75      7.32 o 
  -6   5   6        0.48        5.62      6.78 o 
  -5   5   6        9.71        8.67     12.98 o 
  -4   5   6       14.25        7.33      5.38 o 
  -3   5   6      367.16      365.94     15.93 o 
  -2   5   6      703.74      699.12     29.56 o 
  -1   5   6       89.91      111.23     12.14 o 
   0   5   6        7.59       15.74      5.86 o 
   1   5   6      140.36      171.75     11.27 o 
   2   5   6       17.36       26.84      5.53 o 
   3   5   6      190.96      193.32      8.16 o 
   4   5   6      334.76      284.65      9.66 o 
   5   5   6        6.59        8.61      3.74 o 
   6   5   6       33.29       26.90      5.30 o 
   7   5   6       70.38       85.39     14.46 o 
   8   5   6        3.89        1.85      3.53 o 
   9   5   6        0.01       -5.96      3.97 o 
  10   5   6        0.74       -0.31      4.70 o 
  11   5   6       23.06       25.62      8.66 o 
  -6   6   6       17.92       30.08      9.23 o 
  -5   6   6        3.85       -1.06      6.16 o 
  -4   6   6        2.22       -2.27      5.23 o 
  -3   6   6       14.96       26.38      9.65 o 
  -2   6   6       68.31       64.45     12.06 o 
  -1   6   6        4.03        2.11      6.33 o 
   0   6   6      205.42      231.67     15.60 o 
   1   6   6        4.10        3.39      4.95 o 
   2   6   6        0.91        3.52      3.41 o 
   3   6   6      193.76      171.47      8.29 o 
   4   6   6       37.09       28.29      8.20 o 
   5   6   6      164.89      176.09     16.29 o 
   6   6   6       56.92       66.41     10.46 o 
   7   6   6       64.82       64.10      8.92 o 
   8   6   6      170.34      177.54     11.50 o 
   9   6   6        0.17       -3.37      5.17 o 
  10   6   6       65.45       98.03     12.29 o 
  11   6   6       23.09       16.02      7.92 o 
  -6   7   6       35.51       25.85     10.38 o 
  -5   7   6       20.93       22.41      8.82 o 
  -4   7   6        0.00       -1.53      7.93 o 
  -3   7   6       11.17        3.88      5.93 o 
  -2   7   6       13.96        4.41      7.91 o 
  -1   7   6      105.38      118.79     14.53 o 
   0   7   6       78.83       90.27     12.04 o 
   1   7   6       25.35       25.47      7.69 o 
   2   7   6      144.75      120.95     16.08 o 
   3   7   6      115.84      113.49      7.65 o 
   4   7   6        1.64       -5.96      5.08 o 
   5   7   6       19.96       21.08      8.42 o 
   6   7   6       21.97       29.65     10.32 o 
   7   7   6       10.44       10.49     11.05 o 
   8   7   6      176.93      200.31     14.55 o 
   9   7   6       11.00       12.80      6.70 o 
  10   7   6      123.02      114.13     24.89 o 
  11   7   6        1.25       -5.54      8.32 o 
  -5   8   6        2.01        5.91      9.02 o 
  -4   8   6        0.94        6.15      7.60 o 
  -3   8   6       77.67      104.53     12.59 o 
  -2   8   6        0.95        5.03      8.75 o 
  -1   8   6        3.89       14.87      8.96 o 
   0   8   6        2.78        2.18      7.59 o 
   1   8   6       86.19       87.15      9.29 o 
   2   8   6        2.89        0.14      4.43 o 
   3   8   6       90.36      102.99     15.33 o 
   4   8   6      101.51      115.69     16.14 o 
   5   8   6      152.67      126.53     16.55 o 
   6   8   6       18.53       22.73      9.41 o 
   7   8   6      122.29      127.42     17.58 o 
   8   8   6      158.97      182.67     32.46 o 
   9   8   6        6.04       14.54      7.29 o 
  10   8   6       17.56        1.98      6.78 o 
  -3   9   6       26.89       25.25     16.01 o 
  -2   9   6       15.90       45.10     14.14 o 
  -1   9   6        9.15        5.02      9.44 o 
   0   9   6       49.19       66.72     13.36 o 
   1   9   6       71.50       86.32     10.36 o 
   2   9   6       11.61       10.08      8.58 o 
   3   9   6       23.89       26.02     11.02 o 
   4   9   6       47.25       39.96     12.14 o 
   5   9   6       14.62       36.47     12.00 o 
   6   9   6       10.95       15.36      9.49 o 
   7   9   6      284.30      292.10     25.52 o 
   8   9   6       43.56       34.66     12.20 o 
   9   9   6      191.85      196.15     20.39 o 
  10   9   6        0.00       -0.92      9.91 o 
  -2  10   6        0.19        3.42      8.23 o 
  -1  10   6        2.84        6.82     11.25 o 
   0  10   6        0.28       -4.27      9.83 o 
   1  10   6       21.38       22.75     12.29 o 
   2  10   6       75.94      134.03     21.31 o 
   3  10   6        0.15       -2.61      9.45 o 
   4  10   6       98.70       94.96     17.21 o 
   5  10   6       30.71       43.95     14.23 o 
   6  10   6        0.44        3.24      9.37 o 
   7  10   6        0.15       -1.87      7.88 o 
   8  10   6       24.48       24.96     12.51 o 
   9  10   6       11.00       10.27     11.39 o 
   0  11   6        1.44       -6.64     12.63 o 
   1  11   6       20.78       29.96     15.84 o 
   2  11   6       55.03       46.68     14.97 o 
   3  11   6        0.37        6.49     11.00 o 
   4  11   6       17.26       18.38     11.93 o 
   5  11   6       93.76       99.03     19.19 o 
   6  11   6        3.18        1.48     10.33 o 
   7  11   6       10.80       -6.75      9.38 o 
   8  11   6       63.10       74.86     18.16 o 
   3  12   6        5.97       16.83     14.91 o 
   4  12   6        6.27       32.61     15.84 o 
   5  12   6        8.59        6.94     13.34 o 
   6  12   6        0.62       -2.39     11.53 o 
  -3  -9   7       95.70      113.01     23.86 o 
  -2  -9   7       17.21       23.09     15.07 o 
  -6  -8   7       53.31       40.70     14.95 o 
  -5  -8   7        0.23        4.59     11.11 o 
  -4  -8   7        1.14        0.68     10.12 o 
  -3  -8   7        2.58        8.82     10.95 o 
  -2  -8   7        0.08        4.63     10.86 o 
  -1  -8   7       47.41       75.06     17.81 o 
   0  -8   7        4.10       21.69     12.87 o 
   1  -8   7       23.67        9.43     10.73 o 
   2  -8   7        0.19       -4.98     10.54 o 
  -7  -7   7       38.41       35.25      9.48 o 
  -6  -7   7       56.80       51.57      8.24 o 
  -5  -7   7        4.86        3.40     10.10 o 
  -4  -7   7        2.71       -0.20      8.87 o 
  -3  -7   7      212.32      227.89     24.76 o 
  -2  -7   7        4.75       -1.97      8.44 o 
  -1  -7   7        8.93       21.30     11.24 o 
   0  -7   7       23.35       20.21     11.13 o 
   1  -7   7        1.41        3.66      8.78 o 
   2  -7   7        3.76       -7.71      7.73 o 
   3  -7   7      158.01      165.39     22.45 o 
  -8  -6   7        1.00       -0.95      6.40 o 
  -7  -6   7        0.73       -1.88      5.90 o 
  -6  -6   7        0.30        1.82      5.62 o 
  -5  -6   7       96.50       90.99      9.58 o 
  -4  -6   7       14.26        9.79      4.84 o 
  -3  -6   7        5.51       12.95      5.92 o 
  -2  -6   7       73.80       68.42     14.20 o 
  -1  -6   7       12.20       21.54      9.61 o 
   0  -6   7        6.02       19.28     10.21 o 
   1  -6   7       13.73       15.18      9.00 o 
   2  -6   7      102.79       93.68     16.77 o 
   3  -6   7        5.13        7.29      8.73 o 
   4  -6   7       42.46       22.09     11.79 o 
   5  -6   7        0.08        0.80      9.04 o 
  -8  -5   7       20.54       17.12      8.11 o 
  -7  -5   7       72.60       89.96     38.08 o 
  -6  -5   7       88.00       85.70     10.55 o 
  -5  -5   7        0.11        4.28      3.44 o 
  -4  -5   7      157.17      159.55      8.11 o 
  -3  -5   7       52.03       51.29      5.07 o 
  -2  -5   7      192.53      223.48     25.92 o 
  -1  -5   7       14.32       20.87      8.55 o 
   0  -5   7        3.36        0.69      6.28 o 
   1  -5   7       36.76       24.32      9.54 o 
   2  -5   7      119.14      135.16     17.52 o 
   3  -5   7       20.79       31.89     10.38 o 
   4  -5   7        5.74        3.10      7.53 o 
   5  -5   7       67.82       45.48     13.35 o 
   6  -5   7        1.36        4.69      9.36 o 
  -9  -4   7        5.80       -5.79      6.89 o 
  -8  -4   7        1.38        4.20      7.01 o 
  -7  -4   7        1.60        2.66      5.89 o 
  -6  -4   7        0.00       -3.51      4.20 o 
  -5  -4   7        0.01        2.63      3.92 o 
  -4  -4   7      245.70      271.38      9.46 o 
  -3  -4   7     1338.99     1345.83     21.61 o 
  -2  -4   7       14.74       14.66      3.39 o 
  -1  -4   7       85.15       75.51      9.67 o 
   0  -4   7       15.25        6.39      6.31 o 
   1  -4   7        3.83        4.82      6.30 o 
   2  -4   7        0.86       -0.66      5.52 o 
   3  -4   7       29.68       16.48      8.24 o 
   4  -4   7        3.58        5.06      7.11 o 
   5  -4   7      220.53      196.96     20.71 o 
   6  -4   7       26.00       19.02     10.00 o 
   7  -4   7        9.68       13.71      9.94 o 
  -9  -3   7        2.04       -3.37      6.66 o 
  -8  -3   7       30.33       29.45      8.61 o 
  -7  -3   7        9.19        8.31      4.93 o 
  -6  -3   7        2.95        1.68      3.98 o 
  -5  -3   7       51.35       44.47      9.24 o 
  -4  -3   7      240.72      258.43      8.88 o 
  -3  -3   7      336.99      341.86     11.43 o 
  -2  -3   7       40.11       34.96      4.32 o 
  -1  -3   7       15.08       22.96      3.82 o 
   0  -3   7       85.51      101.44      5.76 o 
   1  -3   7       43.85       41.29      9.53 o 
   2  -3   7        2.07        7.98      5.86 o 
   3  -3   7       65.31       58.65     11.32 o 
   4  -3   7       21.55       20.03      8.19 o 
   5  -3   7       24.64       23.73      9.16 o 
   6  -3   7        0.24       -5.03      6.23 o 
   7  -3   7       33.81       40.89     12.25 o 
   8  -3   7       14.77        9.58      9.92 o 
  -9  -2   7        4.11       11.15      7.34 o 
  -8  -2   7        6.53        0.71      5.05 o 
  -7  -2   7        5.00        7.13      4.77 o 
  -6  -2   7      354.30      342.26     13.40 o 
  -5  -2   7       21.86       17.69      4.77 o 
  -4  -2   7       39.39       46.53      4.77 o 
  -3  -2   7       83.30       83.70      5.39 o 
  -2  -2   7      348.99      354.01      9.06 o 
  -1  -2   7      488.96      469.53      9.97 o 
   0  -2   7      119.21      108.43     13.64 o 
   1  -2   7        4.35        2.77      2.03 o 
   2  -2   7        3.67        5.54      4.83 o 
   3  -2   7       19.69        7.29      6.61 o 
   4  -2   7      116.30       92.29     13.06 o 
   5  -2   7        1.36        4.18      6.44 o 
   6  -2   7        1.91        7.09      7.05 o 
   7  -2   7       68.23       88.09     15.84 o 
   8  -2   7       18.22       18.67     10.17 o 
  -9  -1   7        3.82        9.00      6.11 o 
  -8  -1   7       10.36        8.83      9.82 o 
  -7  -1   7        8.04        5.22      4.65 o 
  -6  -1   7        7.32        3.88      4.02 o 
  -5  -1   7        9.83        9.12      5.68 o 
  -4  -1   7      356.79      346.56     10.52 o 
  -3  -1   7        3.73        4.43      2.40 o 
  -2  -1   7       55.03       56.56      4.22 o 
  -1  -1   7       24.99       24.28      3.52 o 
   0  -1   7      506.89      502.23     11.46 o 
   1  -1   7      250.38      231.47      7.76 o 
   2  -1   7      114.20      116.19      3.51 o 
   3  -1   7        0.09       -4.04      3.92 o 
   4  -1   7      297.07      286.18     18.67 o 
   5  -1   7       96.67      109.02     13.94 o 
   6  -1   7      826.79      804.93     35.83 o 
   7  -1   7       27.51       46.84     11.81 o 
   8  -1   7        4.44        7.37      8.51 o 
   9  -1   7        2.09       -4.79      7.30 o 
  -9   0   7        9.29        7.48      8.26 o 
  -8   0   7       13.22       22.26      6.24 o 
  -7   0   7       39.92       34.22      6.63 o 
  -6   0   7        0.62       -4.42      3.48 o 
  -5   0   7      217.60      226.00     11.27 o 
  -4   0   7       94.80       83.04      7.01 o 
  -3   0   7        1.03        2.60      2.46 o 
  -2   0   7      167.49      159.64      6.32 o 
  -1   0   7       79.99       82.17      5.55 o 
   0   0   7       31.22       33.63      3.64 o 
   1   0   7      549.90      601.03     12.32 o 
   2   0   7       32.31       41.29      5.42 o 
   3   0   7        4.95        5.66      2.48 o 
   4   0   7      254.46      253.79     13.48 o 
   5   0   7       49.71       43.70      9.60 o 
   6   0   7      319.99      297.27     20.75 o 
   7   0   7      460.57      436.88     25.99 o 
   8   0   7       10.00       19.14      9.44 o 
   9   0   7       70.71       77.98     15.90 o 
  10   0   7        0.04        7.78     10.84 o 
  -9   1   7        0.74       -2.69      7.27 o 
  -8   1   7        6.52        5.77      7.28 o 
  -7   1   7       63.44       60.39      9.76 o 
  -6   1   7       47.27       37.43      7.40 o 
  -5   1   7       21.55       25.68      6.00 o 
  -4   1   7        0.64        4.57      5.34 o 
  -3   1   7      283.28      281.64     12.52 o 
  -2   1   7       38.51       40.12      3.24 o 
  -1   1   7      109.70      111.05      5.11 o 
   0   1   7       48.90       53.34      5.13 o 
   1   1   7       13.30        8.11      2.98 o 
   2   1   7     1108.34     1103.10     23.19 o 
   3   1   7     1475.48     1592.37     23.94 o 
   4   1   7       12.67        5.68      5.52 o 
   5   1   7       96.99      107.72     11.34 o 
   6   1   7      146.19      166.89      9.47 o 
   7   1   7      135.37      153.76     16.96 o 
   8   1   7       18.11       14.83      8.29 o 
   9   1   7        4.48       19.24     10.57 o 
  10   1   7        0.19       -2.30      9.68 o 
  -8   2   7      131.06      163.63     15.82 o 
  -7   2   7        0.87       -2.73      5.58 o 
  -6   2   7       32.18       38.67      7.81 o 
  -5   2   7       45.11       36.07      7.18 o 
  -4   2   7        6.81        3.12      3.60 o 
  -3   2   7      217.63      216.66     14.78 o 
  -2   2   7        0.21       -1.07      3.12 o 
  -1   2   7       11.01        7.31      1.92 o 
   0   2   7      279.58      264.94     10.01 o 
   1   2   7      143.24      132.92     15.54 o 
   2   2   7      752.20      778.79     17.86 o 
   3   2   7      686.42      653.92     13.21 o 
   4   2   7        3.39       -3.10      2.07 o 
   5   2   7       11.49        9.35      3.80 o 
   6   2   7      309.78      326.09     11.35 o 
   7   2   7       91.37       97.71     13.29 o 
   8   2   7      169.98      187.17     19.82 o 
   9   2   7       60.42       59.58     14.26 o 
  10   2   7        2.58        2.20      9.40 o 
  -8   3   7        1.08        0.07      7.40 o 
  -7   3   7       28.54       28.66      8.38 o 
  -6   3   7        0.07        3.69      5.76 o 
  -5   3   7       13.64        8.18      6.10 o 
  -4   3   7       20.40       16.64      6.60 o 
  -3   3   7        3.17        2.72      3.81 o 
  -2   3   7       23.16       23.10      5.09 o 
  -1   3   7        0.18        0.43      4.36 o 
   0   3   7       60.81       67.17      4.60 o 
   1   3   7       15.20       20.09      3.49 o 
   2   3   7        9.20       11.03      3.25 o 
   3   3   7      164.56      169.81      6.51 o 
   4   3   7      328.70      299.59      8.91 o 
   5   3   7        2.22        3.18      3.18 o 
   6   3   7      126.82      130.35      7.65 o 
   7   3   7        0.18       -0.94      3.01 o 
   8   3   7       22.87       29.53      5.27 o 
   9   3   7      139.05      151.47     18.99 o 
  10   3   7       24.01       28.11     11.32 o 
  -7   4   7       50.02       33.52      9.17 o 
  -6   4   7      137.67      157.84     14.29 o 
  -5   4   7        9.03        2.61      5.13 o 
  -4   4   7        0.38       -1.92      4.43 o 
  -3   4   7      419.66      388.24     16.08 o 
  -2   4   7        9.52       11.84      4.48 o 
  -1   4   7       53.88       50.46      8.81 o 
   0   4   7      166.84      179.02     13.42 o 
   1   4   7       36.47       42.41      4.47 o 
   2   4   7        5.41        1.55      2.43 o 
   3   4   7      319.47      304.70      8.78 o 
   4   4   7       42.42       52.49      4.47 o 
   5   4   7        6.09        9.97      3.88 o 
   6   4   7      198.50      198.55     11.50 o 
   7   4   7      351.80      339.08     11.99 o 
   8   4   7       59.52       52.12      6.60 o 
   9   4   7      108.94      104.46     10.17 o 
  10   4   7        2.51       -5.26      6.81 o 
  11   4   7        7.94        5.50      9.61 o 
  -7   5   7        9.60        8.98      8.13 o 
  -6   5   7       11.71       15.04      7.47 o 
  -5   5   7       10.52        6.21      6.44 o 
  -4   5   7       19.46       15.58      6.56 o 
  -3   5   7       98.20       77.78     22.64 o 
  -2   5   7       16.52       19.35      6.46 o 
  -1   5   7      146.83      128.81     13.02 o 
   0   5   7      421.38      421.75     19.83 o 
   1   5   7       76.51       89.28      9.71 o 
   2   5   7       71.57       83.41      8.74 o 
   3   5   7      310.72      307.50     10.77 o 
   4   5   7      201.62      189.10      8.77 o 
   5   5   7      157.56      158.28     10.24 o 
   6   5   7      278.83      293.40     13.33 o 
   7   5   7       20.07       14.57      4.34 o 
   8   5   7       35.45       40.66      6.03 o 
   9   5   7       17.80       21.51      5.58 o 
  10   5   7        9.86       15.63      5.93 o 
  11   5   7        0.06        9.47     10.53 o 
  -6   6   7        3.15        1.90      7.47 o 
  -5   6   7       76.00       52.37      9.95 o 
  -4   6   7       64.90       66.05     10.20 o 
  -3   6   7      187.24      214.18     20.97 o 
  -2   6   7        0.08        0.78      5.65 o 
  -1   6   7        0.27        3.05      6.21 o 
   0   6   7      145.40      132.68     12.79 o 
   1   6   7      142.94      128.81     11.70 o 
   2   6   7      181.67      158.44     11.35 o 
   3   6   7       12.76        6.97      7.53 o 
   4   6   7       23.37       20.99      4.13 o 
   5   6   7        5.18        4.91      6.11 o 
   6   6   7       30.13       35.07      6.72 o 
   7   6   7        7.13        3.00      4.35 o 
   8   6   7        2.10        1.22      3.72 o 
   9   6   7       45.98       51.03      7.35 o 
  10   6   7        4.02        7.23      5.27 o 
  11   6   7        0.51        2.42      5.78 o 
  -5   7   7        3.14       10.27      8.07 o 
  -4   7   7        1.06       -1.48      6.36 o 
  -3   7   7       23.63       20.11     13.23 o 
  -2   7   7        3.61       -0.16      7.21 o 
  -1   7   7      121.58      119.95     15.18 o 
   0   7   7      319.54      288.93     18.29 o 
   1   7   7       28.82       15.36      6.63 o 
   2   7   7       17.99       20.24      5.14 o 
   3   7   7       42.48       47.85     11.68 o 
   4   7   7        7.94        3.43      6.30 o 
   5   7   7        1.13       -5.58      5.48 o 
   6   7   7        0.40       -3.39      5.81 o 
   7   7   7       13.13       26.50      9.67 o 
   8   7   7        6.84        7.24      5.47 o 
   9   7   7        3.12        3.15      5.89 o 
  10   7   7       15.09       28.73     12.38 o 
  -4   8   7       41.30       55.60     11.32 o 
  -3   8   7       17.41       20.32      8.10 o 
  -2   8   7        0.02       -1.51      8.12 o 
  -1   8   7        1.08       13.71      8.63 o 
   0   8   7      188.22      218.17     18.53 o 
   1   8   7      344.47      321.34     19.31 o 
   2   8   7        2.41        0.90      4.68 o 
   3   8   7       38.60       30.02     10.70 o 
   4   8   7        6.12        0.39      6.69 o 
   5   8   7       31.05       33.09     10.21 o 
   6   8   7      235.26      252.90     22.52 o 
   7   8   7       22.62       15.16      8.96 o 
   8   8   7      273.07      280.12     24.67 o 
   9   8   7       29.29       25.48      9.85 o 
  10   8   7       36.96       25.65      8.89 o 
  -3   9   7       23.45       31.47     10.54 o 
  -2   9   7       15.39       -3.59     10.24 o 
  -1   9   7       52.37       49.58     13.72 o 
   0   9   7       60.17       50.82     12.34 o 
   1   9   7        0.22        2.77      5.93 o 
   2   9   7        0.54        1.73      8.69 o 
   3   9   7       39.03       28.22     11.54 o 
   4   9   7       51.67       65.17     14.61 o 
   5   9   7       21.18       12.39      9.08 o 
   6   9   7        1.30       -5.54      7.04 o 
   7   9   7        6.52        4.15      8.18 o 
   8   9   7      190.56      142.57     19.40 o 
   9   9   7       51.22       38.63     13.23 o 
  10   9   7       12.84       18.19     12.15 o 
  -2  10   7        1.61        4.50      8.75 o 
  -1  10   7        9.03        5.66     11.47 o 
   0  10   7        6.64       15.57     12.26 o 
   1  10   7        0.32       14.44     12.58 o 
   2  10   7       71.15       75.78     17.75 o 
   3  10   7       38.90       32.22     13.36 o 
   4  10   7       15.29        2.17      9.17 o 
   5  10   7      100.45      103.76     18.88 o 
   6  10   7       25.65       19.83     10.49 o 
   7  10   7        9.36        3.11      8.21 o 
   8  10   7        2.77        5.85     10.00 o 
   9  10   7      113.82       84.04     17.90 o 
   0  11   7        0.11        9.55     14.33 o 
   1  11   7       14.61        8.31     13.81 o 
   2  11   7       18.57        4.30     12.00 o 
   3  11   7        4.10        6.72     11.72 o 
   4  11   7        4.65        7.07     11.19 o 
   5  11   7        1.04       -2.28     10.23 o 
   6  11   7        0.00       -5.38      9.09 o 
   7  11   7        6.05       -7.99      9.17 o 
   8  11   7       10.72       13.11     12.31 o 
   3  12   7        0.14        4.54     14.06 o 
   4  12   7        0.80        8.39     13.47 o 
   5  12   7       38.04       54.53     17.81 o 
  -4  -8   8        1.46       -9.50      9.66 o 
  -3  -8   8        0.94        3.02     11.76 o 
  -2  -8   8       80.55       91.10     20.40 o 
  -1  -8   8        0.19      -13.56      9.04 o 
   0  -8   8        2.93       -5.79      9.85 o 
  -6  -7   8        2.40        3.59     10.39 o 
  -5  -7   8        1.13        0.04      9.49 o 
  -4  -7   8        7.46       -5.79      8.82 o 
  -3  -7   8       56.35       55.61     14.91 o 
  -2  -7   8        0.97        6.35     10.15 o 
  -1  -7   8        2.81       -3.35      8.25 o 
   0  -7   8        5.63       31.47     12.70 o 
   1  -7   8       37.00       57.55     15.58 o 
   2  -7   8        2.93       -4.60      7.81 o 
   3  -7   8        8.96        7.70     11.37 o 
  -7  -6   8       14.33       23.45      8.30 o 
  -6  -6   8       20.16       17.31      7.73 o 
  -5  -6   8       19.52       18.94      5.74 o 
  -4  -6   8        3.05        8.57      6.44 o 
  -3  -6   8       92.38       89.42     10.90 o 
  -2  -6   8        5.04        1.70      7.95 o 
  -1  -6   8        5.94        6.40      8.34 o 
   0  -6   8       80.77       66.76     14.93 o 
   1  -6   8       20.99       24.70     11.08 o 
   2  -6   8        0.98        2.08      7.97 o 
   3  -6   8        0.12       -5.97      7.23 o 
   4  -6   8      100.57      119.27     20.15 o 
  -8  -5   8        8.27       13.98      8.15 o 
  -7  -5   8       84.10      113.08     44.49 o 
  -6  -5   8        2.55        3.57      6.15 o 
  -5  -5   8        4.60        8.65      4.25 o 
  -4  -5   8       52.32       59.42      6.08 o 
  -3  -5   8       18.72       33.58      7.22 o 
  -2  -5   8        0.07       -2.74      4.69 o 
  -1  -5   8      309.57      256.76     21.97 o 
   0  -5   8        0.99       -0.04      6.16 o 
   1  -5   8       62.61       56.88     12.52 o 
   2  -5   8       40.87       31.41     10.57 o 
   3  -5   8       10.42       12.13      9.02 o 
   4  -5   8        0.02       -5.63      7.27 o 
   5  -5   8      177.66      178.24     22.56 o 
  -8  -4   8        4.12       -0.51     12.99 o 
  -7  -4   8        7.37        2.08      6.47 o 
  -6  -4   8       10.49        9.79      5.96 o 
  -5  -4   8      150.52      149.55     13.23 o 
  -4  -4   8      250.69      269.31      9.79 o 
  -3  -4   8        6.86       13.53      3.69 o 
  -2  -4   8        8.79        9.06      3.19 o 
  -1  -4   8       15.56        7.87      6.84 o 
   0  -4   8       78.77       96.12     14.04 o 
   1  -4   8        0.90        6.13      6.37 o 
   2  -4   8        8.47        8.99      7.44 o 
   3  -4   8        0.21        4.39      7.03 o 
   4  -4   8        2.34        4.26      6.69 o 
   5  -4   8      201.11      241.98     24.05 o 
   6  -4   8       11.23       15.54     10.21 o 
  -8  -3   8        2.98       11.97      7.62 o 
  -7  -3   8        5.87        6.89      5.17 o 
  -6  -3   8       22.83       26.67      6.01 o 
  -5  -3   8        0.13        0.20      4.16 o 
  -4  -3   8      294.86      298.84      9.81 o 
  -3  -3   8       32.89       32.54      4.47 o 
  -2  -3   8       27.96       23.02      3.89 o 
  -1  -3   8      122.81      125.04      6.08 o 
   0  -3   8       36.02       42.75      7.04 o 
   1  -3   8       99.33       97.07     13.59 o 
   2  -3   8        5.82        4.86      5.93 o 
   3  -3   8       32.00       19.08      7.97 o 
   4  -3   8        9.92       -2.92      5.47 o 
   5  -3   8        0.15       -0.17      6.90 o 
   6  -3   8       14.76       25.13     10.24 o 
   7  -3   8       20.49       18.56     10.43 o 
  -8  -2   8        1.28       -1.00      5.22 o 
  -7  -2   8       29.47       19.04      5.74 o 
  -6  -2   8       52.43       60.59      7.60 o 
  -5  -2   8       50.11       49.15      6.72 o 
  -4  -2   8       38.26       48.81      4.97 o 
  -3  -2   8       38.20       40.72      4.65 o 
  -2  -2   8      137.18      133.85      6.47 o 
  -1  -2   8     1288.19     1290.87     22.63 o 
   0  -2   8       11.24       11.94      3.26 o 
   1  -2   8        0.63        4.86      3.88 o 
   2  -2   8      151.53      153.90     15.32 o 
   3  -2   8       24.82       28.55      8.83 o 
   4  -2   8       10.76        4.08      6.10 o 
   5  -2   8        1.97       -7.15      5.35 o 
   6  -2   8       23.27       29.30     10.86 o 
   7  -2   8       40.70       39.90     12.23 o 
   8  -2   8       22.96        4.65      9.21 o 
  -8  -1   8       73.52       80.00      9.51 o 
  -7  -1   8        4.49       -2.48      4.31 o 
  -6  -1   8       83.04       88.39     11.79 o 
  -5  -1   8      129.68      110.37      8.84 o 
  -4  -1   8      140.67      137.24      8.91 o 
  -3  -1   8        0.13        1.15      2.51 o 
  -2  -1   8      348.78      357.35     23.99 o 
  -1  -1   8        1.24        1.22      2.61 o 
   0  -1   8        1.38       -0.85      2.33 o 
   1  -1   8       78.85       81.16     11.20 o 
   2  -1   8      257.41      263.61     11.98 o 
   3  -1   8       64.89       52.84     10.25 o 
   4  -1   8        5.38       -1.37      4.74 o 
   5  -1   8        6.98        0.54      5.79 o 
   6  -1   8        3.22        4.61      7.07 o 
   7  -1   8      161.87      132.31     17.93 o 
   8  -1   8        8.12        1.77      8.27 o 
   9  -1   8        2.67        8.16     10.47 o 
  -8   0   8        3.20        8.61      7.66 o 
  -7   0   8       33.54       26.37      7.76 o 
  -6   0   8       71.45       73.69      8.22 o 
  -5   0   8       17.17       17.09      4.89 o 
  -4   0   8        0.34        1.74      4.68 o 
  -3   0   8        0.08       -5.34      4.05 o 
  -2   0   8       70.64       77.91      7.53 o 
  -1   0   8        9.13        8.11      2.94 o 
   0   0   8      287.27      286.22      8.93 o 
   1   0   8      135.89      141.97      6.46 o 
   2   0   8       39.57       38.67      3.94 o 
   3   0   8        0.45       -1.33      1.92 o 
   4   0   8      411.34      393.52     22.12 o 
   5   0   8      238.31      218.88     18.60 o 
   6   0   8      666.83      700.01     33.19 o 
   7   0   8        7.30        0.57      5.82 o 
   8   0   8        0.00        7.18      8.68 o 
   9   0   8       65.83       78.14     16.76 o 
  -8   1   8       55.40       60.65     10.93 o 
  -7   1   8       23.07       23.79      7.98 o 
  -6   1   8       12.81       16.64     15.97 o 
  -5   1   8        4.03       -3.69      4.56 o 
  -4   1   8        0.02        4.17      5.48 o 
  -3   1   8       92.28       85.62      8.59 o 
  -2   1   8      290.71      304.49      8.47 o 
  -1   1   8       22.11       18.64      3.16 o 
   0   1   8       81.47       87.69      5.41 o 
   1   1   8      220.36      226.65      9.67 o 
   2   1   8      546.03      511.44     15.30 o 
   3   1   8      304.50      328.20      9.57 o 
   4   1   8      335.16      364.51     17.74 o 
   5   1   8       47.37       59.48     11.03 o 
   6   1   8       33.80       51.66     11.43 o 
   7   1   8      244.10      228.82     20.39 o 
   8   1   8      178.08      164.36     19.25 o 
   9   1   8        2.63        7.89      9.21 o 
  10   1   8        1.61       -3.83      9.49 o 
  -8   2   8       61.10       72.70     11.85 o 
  -7   2   8        0.01        1.32      6.83 o 
  -6   2   8        5.34        7.39      6.40 o 
  -5   2   8        0.04       -2.37      3.75 o 
  -4   2   8        1.73        0.37      4.41 o 
  -3   2   8      199.85      194.95     13.74 o 
  -2   2   8      270.39      249.29     12.22 o 
  -1   2   8        9.16       12.32      2.54 o 
   0   2   8      549.62      558.20     14.33 o 
   1   2   8       30.64       33.82      4.60 o 
   2   2   8      143.57      140.07      8.15 o 
   3   2   8      405.05      388.85     10.31 o 
   4   2   8       17.01       13.14      3.17 o 
   5   2   8      335.76      339.64     30.29 o 
   6   2   8      114.22      104.94      8.52 o 
   7   2   8       84.38       85.09     13.93 o 
   8   2   8       31.15       20.20      9.72 o 
   9   2   8       23.39       14.83      9.99 o 
  10   2   8        1.78        1.22      9.46 o 
  -7   3   8        0.46        3.76      6.86 o 
  -6   3   8       10.33       13.08      6.82 o 
  -5   3   8        0.05        4.18      5.29 o 
  -4   3   8       64.43       63.14      8.62 o 
  -3   3   8       13.78       15.90      5.15 o 
  -2   3   8      107.81      119.28     10.36 o 
  -1   3   8        0.17        3.06      3.95 o 
   0   3   8       36.09       34.39      7.75 o 
   1   3   8       28.28       23.50      4.28 o 
   2   3   8      665.98      650.26     25.66 o 
   3   3   8       63.70       67.47      7.05 o 
   4   3   8        3.40        7.41      2.69 o 
   5   3   8      363.44      374.99     13.84 o 
   6   3   8       35.12       32.42      8.34 o 
   7   3   8       23.56       23.44     10.77 o 
   8   3   8      184.27      205.70     20.98 o 
   9   3   8        1.43       15.43      9.32 o 
  10   3   8      103.38      133.34     19.92 o 
  -7   4   8       15.33       15.24      8.40 o 
  -6   4   8      162.67      179.81     15.00 o 
  -5   4   8        0.26        0.00      5.23 o 
  -4   4   8       22.58       13.52      5.88 o 
  -3   4   8        0.01       -3.53      4.14 o 
  -2   4   8        4.69        3.89      3.83 o 
  -1   4   8      232.57      238.09     16.16 o 
   0   4   8       45.89       47.91      8.85 o 
   1   4   8       46.32       47.67      7.41 o 
   2   4   8        0.62        0.92      2.29 o 
   3   4   8       30.26       33.31      4.01 o 
   4   4   8       22.56       25.77      3.80 o 
   5   4   8        0.78        0.35      3.19 o 
   6   4   8        2.96        6.74      4.36 o 
   7   4   8       75.47       87.15      9.17 o 
   8   4   8       16.43       19.79      5.06 o 
   9   4   8       12.84       20.52      7.97 o 
  10   4   8       18.13       24.34     11.32 o 
  -6   5   8        5.69        6.27      7.40 o 
  -5   5   8        1.06        3.84      6.20 o 
  -4   5   8       65.30       69.06     15.18 o 
  -3   5   8        2.48       -0.12      4.91 o 
  -2   5   8        4.43        6.91      5.10 o 
  -1   5   8        1.27        1.73      5.50 o 
   0   5   8      642.11      602.37     25.20 o 
   1   5   8      675.06      681.03     26.03 o 
   2   5   8      148.41      180.40     12.68 o 
   3   5   8       53.24       56.50      5.00 o 
   4   5   8       27.90       34.33      4.27 o 
   5   5   8        1.30        5.44      2.81 o 
   6   5   8      518.89      510.26     17.94 o 
   7   5   8      119.78      110.34     10.17 o 
   8   5   8       50.93       68.23      9.21 o 
   9   5   8        0.10       -5.51      5.38 o 
  10   5   8        3.76        4.86      5.23 o 
  -6   6   8        0.35       -4.33      7.23 o 
  -5   6   8       21.81       16.16     10.78 o 
  -4   6   8        9.65       -0.83      5.84 o 
  -3   6   8        4.47        3.20     11.27 o 
  -2   6   8        4.10        1.08      4.80 o 
  -1   6   8      315.92      311.81     20.06 o 
   0   6   8      107.91       96.89     12.10 o 
   1   6   8      851.60      856.28     30.31 o 
   2   6   8      203.54      206.80     13.72 o 
   3   6   8       84.38       93.89      7.77 o 
   4   6   8        3.29        2.32      3.62 o 
   5   6   8        3.23        8.51      4.23 o 
   6   6   8       70.13       85.89     12.23 o 
   7   6   8        1.14        3.63      4.93 o 
   8   6   8       17.94       16.24      8.20 o 
   9   6   8      177.09      192.61     19.68 o 
  10   6   8       10.85       15.33     10.12 o 
  -5   7   8       15.03       33.40     10.10 o 
  -4   7   8       25.88       44.55      9.80 o 
  -3   7   8        0.13        8.33      6.80 o 
  -2   7   8      139.18      176.93     18.55 o 
  -1   7   8       59.46       52.15     11.54 o 
   0   7   8       96.27       86.43     12.34 o 
   1   7   8       11.70       25.43      8.21 o 
   2   7   8      207.82      229.51     14.95 o 
   3   7   8       39.86       50.05      6.49 o 
   4   7   8        0.01       -0.39      6.31 o 
   5   7   8        7.15       13.47      8.00 o 
   6   7   8       31.27       33.67      9.98 o 
   7   7   8       28.92       39.62     11.21 o 
   8   7   8       23.11       35.88     11.40 o 
   9   7   8        9.79       22.62     10.25 o 
  10   7   8       29.07       25.89     12.45 o 
  -4   8   8        0.09        4.38      7.91 o 
  -3   8   8       11.66       12.34      8.11 o 
  -2   8   8      127.62      140.99     27.81 o 
  -1   8   8      205.18      208.06     20.07 o 
   0   8   8        1.87        2.03      6.79 o 
   1   8   8      126.01      138.44     14.43 o 
   2   8   8       15.90       17.09      6.00 o 
   3   8   8        7.17        2.45      7.23 o 
   4   8   8       43.00       35.22     10.65 o 
   5   8   8        0.33       -3.04      6.56 o 
   6   8   8      162.87      191.34     20.41 o 
   7   8   8       24.25       14.64      9.18 o 
   8   8   8       22.44       28.22     10.57 o 
   9   8   8        0.55       14.58     10.94 o 
  10   8   8        7.74        6.87     10.66 o 
  -3   9   8       23.22       22.84      9.71 o 
  -2   9   8        0.00        0.94      7.44 o 
  -1   9   8        6.54       19.38     10.91 o 
   0   9   8        6.40       21.99     10.74 o 
   1   9   8       62.96       59.87      9.41 o 
   2   9   8        4.40        1.81      7.83 o 
   3   9   8       30.27       42.48     13.70 o 
   4   9   8       80.30       83.45     15.76 o 
   5   9   8       30.30       39.71     12.39 o 
   6   9   8       20.51       23.65     10.49 o 
   7   9   8        3.68       -2.26      7.70 o 
   8   9   8       56.53       59.07     14.07 o 
   9   9   8       28.82       33.42     12.55 o 
  -2  10   8       18.97       15.15     10.11 o 
  -1  10   8       10.63       15.25     11.92 o 
   1  10   8        4.05        8.61     11.15 o 
   2  10   8       68.30      128.74     22.18 o 
   3  10   8       30.97       29.94     13.13 o 
   4  10   8        3.16        0.48      8.53 o 
   5  10   8        3.19       14.06     10.71 o 
   6  10   8       40.96       45.78     13.45 o 
   7  10   8       91.37       56.99     14.76 o 
   8  10   8       27.54       27.47     12.68 o 
   9  10   8       14.18       -7.28      9.51 o 
   0  11   8        1.23        5.29     13.66 o 
   1  11   8       55.73       61.08     18.55 o 
   2  11   8        0.36       -4.68     11.68 o 
   3  11   8       24.33       22.33     12.74 o 
   4  11   8        3.99        8.73     12.35 o 
   5  11   8        7.82       10.70     11.27 o 
   6  11   8        8.86       11.33     11.13 o 
   7  11   8       19.48       12.02     11.25 o 
   8  11   8        0.00       -3.40      8.76 o 
   4  12   8       17.90       37.66     16.74 o 
   5  12   8       19.66       14.92     13.28 o 
  -5  -7   9       21.37       15.82     12.15 o 
  -4  -7   9       20.32       23.10     12.30 o 
  -3  -7   9      123.38      171.53     24.04 o 
  -2  -7   9       72.40       60.31     16.42 o 
  -1  -7   9       19.31       13.71     10.97 o 
   0  -7   9       33.07       33.22     14.36 o 
   1  -7   9       11.39       10.43     11.72 o 
   2  -7   9       73.31       77.28     19.25 o 
  -6  -6   9        2.67       13.25     11.47 o 
  -5  -6   9        0.02       -3.48      8.45 o 
  -4  -6   9        1.00        0.73      7.65 o 
  -3  -6   9        0.00        9.06      6.31 o 
  -2  -6   9       28.03       37.81     12.48 o 
  -1  -6   9        3.60       -1.07      8.31 o 
   0  -6   9        2.06       -0.88      7.62 o 
   1  -6   9        0.28       -1.35      8.99 o 
   2  -6   9       19.62        9.80     10.32 o 
   3  -6   9       21.30        7.35      9.61 o 
  -7  -5   9       16.24       14.20     15.99 o 
  -6  -5   9        5.13        4.71      8.86 o 
  -5  -5   9       50.55       45.39      6.21 o 
  -4  -5   9       35.33       58.84     14.70 o 
  -3  -5   9        0.09       -4.41      4.94 o 
  -2  -5   9        0.39        3.71      5.00 o 
  -1  -5   9       28.57       37.57     11.08 o 
   0  -5   9        0.01       -0.36      6.86 o 
   1  -5   9       15.70        6.64      8.69 o 
   2  -5   9        2.69        4.04      7.41 o 
   3  -5   9       72.46      105.17     17.82 o 
   4  -5   9       94.79      147.05     21.26 o 
   5  -5   9       14.92       10.98     10.30 o 
  -7  -4   9        0.03       -0.80      6.35 o 
  -6  -4   9        2.95        1.83      4.87 o 
  -5  -4   9        4.22        7.32      4.84 o 
  -4  -4   9       10.53       14.93      4.35 o 
  -3  -4   9       55.84       53.90      7.86 o 
  -2  -4   9        2.49        5.10      4.99 o 
  -1  -4   9      184.24      173.91     19.39 o 
   0  -4   9      244.20      183.18     18.61 o 
   1  -4   9        1.12        5.14      7.01 o 
   2  -4   9       11.83        2.99      6.82 o 
   3  -4   9        9.39       12.28      8.13 o 
   4  -4   9        2.75       -2.12      7.48 o 
   5  -4   9       68.95       65.17     14.75 o 
   6  -4   9       47.45       44.23     13.93 o 
  -8  -3   9        0.96       -1.47      7.88 o 
  -7  -3   9       10.59        6.13      5.79 o 
  -6  -3   9        3.93        7.13      5.20 o 
  -5  -3   9        2.81       -0.93      4.43 o 
  -4  -3   9       14.06       10.87      3.90 o 
  -3  -3   9      154.33      175.06     16.47 o 
  -2  -3   9       49.52       60.90      5.42 o 
  -1  -3   9        2.65       -4.96      3.31 o 
   0  -3   9       35.62       28.95      6.55 o 
   1  -3   9        1.00       -3.47      3.68 o 
   2  -3   9       35.38       47.28     11.52 o 
   3  -3   9        0.01       -5.03      5.31 o 
   4  -3   9       70.98       32.60     10.58 o 
   5  -3   9       10.60       14.74      8.79 o 
   6  -3   9       27.63       34.68     11.98 o 
   7  -3   9       29.19       27.26     12.62 o 
  -8  -2   9       14.40       11.28      6.64 o 
  -7  -2   9        0.01        2.38      5.18 o 
  -6  -2   9        0.57        1.53      4.68 o 
  -5  -2   9        0.75        3.87      4.90 o 
  -4  -2   9       43.37       42.93      7.01 o 
  -3  -2   9      241.80      244.10      8.84 o 
  -2  -2   9      850.04      867.17     20.22 o 
  -1  -2   9        0.59        0.51      3.28 o 
   0  -2   9      196.10      183.59     25.11 o 
   1  -2   9      288.46      289.11     24.51 o 
   2  -2   9       74.81       70.04     12.16 o 
   3  -2   9      153.71      192.68     18.33 o 
   4  -2   9        3.15        2.76      6.13 o 
   5  -2   9       40.33       32.96     10.20 o 
   6  -2   9        1.95        2.62      7.24 o 
   7  -2   9       59.42       61.75     14.61 o 
   8  -2   9        0.33       -4.25      8.05 o 
  -8  -1   9       77.86       77.13      9.96 o 
  -7  -1   9        0.11       -3.39      4.70 o 
  -6  -1   9        0.97       -0.44      4.57 o 
  -5  -1   9        1.36        1.34      4.10 o 
  -4  -1   9        0.28        1.14      3.88 o 
  -3  -1   9      376.07      373.86     15.95 o 
  -2  -1   9      750.38      741.40     16.82 o 
  -1  -1   9       89.17       86.37      6.34 o 
   0  -1   9       68.50       72.13      5.86 o 
   1  -1   9        0.00       -3.70      2.47 o 
   2  -1   9      221.87      207.26     20.41 o 
   3  -1   9       43.11       39.97      9.75 o 
   4  -1   9        6.35       18.24      7.89 o 
   5  -1   9       42.66       43.45     10.62 o 
   6  -1   9       10.41        3.93      7.09 o 
   7  -1   9        3.90        2.20      7.65 o 
   8  -1   9        7.41       11.29      9.11 o 
  -8   0   9       14.42        4.50      7.69 o 
  -7   0   9       13.56        5.59      7.45 o 
  -6   0   9       10.66       12.54      6.52 o 
  -5   0   9       11.57        4.09      5.61 o 
  -4   0   9       27.02       33.02      7.04 o 
  -3   0   9       10.00        6.15     11.20 o 
  -2   0   9      145.75      146.37      7.44 o 
  -1   0   9       35.81       37.42      5.30 o 
   0   0   9        0.26       -2.17      2.49 o 
   1   0   9        0.00        0.00      2.66 o 
   2   0   9       58.04       56.81      6.97 o 
   3   0   9       23.29       29.41      5.98 o 
   4   0   9       47.14       47.51     10.39 o 
   5   0   9        9.03       14.22      7.77 o 
   6   0   9        2.84       -1.06      6.19 o 
   7   0   9       58.87       71.86     14.22 o 
   8   0   9       20.69       26.64     11.01 o 
   9   0   9        3.83       -2.08      8.98 o 
  -8   1   9       38.59       33.30     10.32 o 
  -7   1   9      110.21       87.72     42.50 o 
  -6   1   9       53.27       55.83      9.96 o 
  -5   1   9       17.93       13.22      6.07 o 
  -4   1   9       21.31       22.66      6.57 o 
  -3   1   9      167.82      140.82     10.92 o 
  -2   1   9      175.21      196.71     45.18 o 
  -1   1   9       42.12       39.09      4.41 o 
   0   1   9      379.43      399.70     12.00 o 
   1   1   9        5.54        2.45      2.60 o 
   2   1   9        0.17        4.09      4.38 o 
   3   1   9        1.66        7.96      2.88 o 
   4   1   9        2.16        0.41      5.15 o 
   5   1   9      237.21      258.02     20.26 o 
   6   1   9        2.11        2.73      5.41 o 
   7   1   9       53.63       36.24     11.13 o 
   8   1   9       21.06       38.61     11.36 o 
   9   1   9      112.07       91.77     16.56 o 
  -7   2   9        0.10       -3.72      6.38 o 
  -6   2   9       51.62       39.74     20.58 o 
  -5   2   9        5.30        7.05      6.00 o 
  -4   2   9        2.93       -0.37      4.80 o 
  -3   2   9       46.32       47.47      7.91 o 
  -2   2   9       12.32        5.91      4.75 o 
  -1   2   9       43.25       45.90      6.70 o 
   0   2   9      271.59      282.27     11.44 o 
   1   2   9        0.92       -1.36      2.83 o 
   2   2   9        0.02        0.68      2.85 o 
   3   2   9        3.43        4.35      3.06 o 
   4   2   9       12.56        9.86      3.29 o 
   5   2   9      226.74      210.44     15.33 o 
   6   2   9      402.57      441.42     24.96 o 
   7   2   9       11.43       15.85      8.86 o 
   9   2   9        0.66        3.71      9.02 o 
  10   2   9        4.45        4.65     10.02 o 
  -7   3   9       35.11       35.76      9.58 o 
  -6   3   9        1.55        2.04      6.39 o 
  -5   3   9        1.01       -5.81      4.50 o 
  -4   3   9        8.43        4.68      5.04 o 
  -3   3   9      114.96       91.88      9.82 o 
  -2   3   9       74.35       82.18     17.33 o 
  -1   3   9       64.51       65.40      8.40 o 
   0   3   9       36.01       37.50     11.12 o 
   1   3   9      210.99      225.59     13.43 o 
   2   3   9       75.73       69.07      6.46 o 
   3   3   9       53.18       54.99      8.43 o 
   4   3   9       73.49       82.22      5.96 o 
   5   3   9        0.63        1.31      3.49 o 
   6   3   9       99.19      125.44     13.29 o 
   7   3   9       31.62        5.85      7.54 o 
   8   3   9        2.85        7.76      7.73 o 
   9   3   9      106.27      100.66     18.10 o 
  10   3   9        2.16       17.96     11.12 o 
  -7   4   9       25.53       13.74      8.72 o 
  -6   4   9       91.10      114.43     13.11 o 
  -5   4   9       14.22        7.84      6.51 o 
  -4   4   9      100.21       74.38      9.85 o 
  -3   4   9       50.01       19.29     16.22 o 
  -2   4   9      111.51      110.55     10.23 o 
  -1   4   9      293.76      293.42     14.15 o 
   0   4   9       63.95       66.19     10.92 o 
   1   4   9       41.76       50.41      9.97 o 
   2   4   9      165.08      156.28      9.02 o 
   3   4   9        1.02       -1.12      2.29 o 
   4   4   9        5.11        5.54      2.92 o 
   5   4   9        5.39        4.92      3.22 o 
   6   4   9       82.08       74.06      8.36 o 
   7   4   9        7.85       12.66      5.22 o 
   8   4   9       72.23       86.43      9.88 o 
   9   4   9      131.63      164.06     20.42 o 
  10   4   9        3.51       16.84     10.48 o 
  -6   5   9      118.48      114.14     14.14 o 
  -5   5   9        0.17       -1.23      5.87 o 
  -4   5   9       17.69       15.30      7.06 o 
  -3   5   9      152.19      185.22     20.42 o 
  -2   5   9        0.17       -1.04      4.25 o 
  -1   5   9       31.85       17.43      8.75 o 
   0   5   9       25.62       28.27      9.09 o 
   1   5   9       47.56       34.96      8.80 o 
   2   5   9        8.97        7.65      3.63 o 
   3   5   9       13.14       11.61      3.50 o 
   4   5   9        5.95        1.25      2.85 o 
   5   5   9        7.60        5.85      3.05 o 
   6   5   9      158.45      168.33     11.63 o 
   7   5   9       29.15       33.82      6.85 o 
   8   5   9      105.89      116.10     15.42 o 
   9   5   9       44.53       42.19      8.41 o 
  10   5   9       12.12        8.09     10.32 o 
  -5   6   9        0.17       -2.27     10.28 o 
  -4   6   9        3.66       21.13      7.83 o 
  -3   6   9        1.01       -0.29      5.39 o 
  -2   6   9       43.32       34.07     10.70 o 
  -1   6   9       15.37       12.35      7.75 o 
   0   6   9        3.64       -4.77      5.82 o 
   1   6   9       31.00       32.31      8.97 o 
   2   6   9      128.23      122.31     12.27 o 
   3   6   9      229.52      202.27     15.81 o 
   4   6   9      135.79      119.44     10.10 o 
   5   6   9        3.70        3.35      4.01 o 
   6   6   9       38.79       30.10      9.17 o 
   7   6   9       54.87       45.93      8.06 o 
   8   6   9       15.21       15.95      6.18 o 
   9   6   9       58.01       59.49     14.14 o 
  10   6   9        0.75        3.49      6.38 o 
  -5   7   9        0.02        6.01      8.19 o 
  -4   7   9        5.31        2.96      7.06 o 
  -3   7   9        5.69        3.37      6.47 o 
  -2   7   9       48.49       44.81      8.93 o 
  -1   7   9      207.68      239.87     20.28 o 
   0   7   9      124.41      143.62     15.55 o 
   1   7   9        0.28       -0.44      5.78 o 
   2   7   9      367.14      401.76     20.41 o 
   3   7   9      293.16      310.98     13.64 o 
   4   7   9      149.35      115.21     15.74 o 
   5   7   9        4.77        4.51      6.95 o 
   6   7   9       24.37       23.18      9.34 o 
   7   7   9       11.63       10.61      7.44 o 
   8   7   9       13.88       15.41      6.38 o 
   9   7   9       61.83       83.33     11.29 o 
  10   7   9        0.08       -0.62      6.16 o 
  -4   8   9        9.80       13.22      9.00 o 
  -3   8   9       20.78       33.19     13.46 o 
  -2   8   9       83.60       86.39     11.95 o 
  -1   8   9        6.72       10.83      9.40 o 
   0   8   9      127.72      139.38     16.34 o 
   1   8   9      206.17      164.64     15.85 o 
   2   8   9        7.56        0.71      4.98 o 
   4   8   9       30.50       31.72     10.94 o 
   5   8   9       12.42        8.64      7.83 o 
   6   8   9        1.36        0.80      6.69 o 
   7   8   9        6.31        1.07      7.59 o 
   8   8   9       17.64       16.66      9.72 o 
   9   8   9        2.71       -3.16      7.89 o 
  10   8   9       18.51        8.22     10.95 o 
  -3   9   9        1.85        0.18      8.69 o 
  -2   9   9        8.99       10.86      8.82 o 
  -1   9   9        0.29       -5.06      8.44 o 
   0   9   9      114.71       78.65     14.43 o 
   1   9   9        0.33       -4.62      7.66 o 
   2   9   9      313.55      452.57     31.98 o 
   3   9   9        3.70       15.10      9.14 o 
   4   9   9       14.74       19.95     10.05 o 
   5   9   9        1.16       -5.41      7.47 o 
   6   9   9        0.04        1.62      7.51 o 
   7   9   9        1.37       -1.40      7.65 o 
   8   9   9       15.79       23.56     11.88 o 
   9   9   9       11.30        9.47     10.71 o 
  -1  10   9        8.75       -5.13      9.95 o 
   1  10   9      181.45      236.50     29.78 o 
   2  10   9        0.42       -3.20      9.56 o 
   3  10   9        2.97       -2.81      8.35 o 
   4  10   9        4.69        4.65      9.59 o 
   5  10   9       17.89        8.04      9.24 o 
   6  10   9       37.68       47.63     14.12 o 
   7  10   9       39.83       47.37     15.03 o 
   8  10   9       35.22       24.01     11.67 o 
   1  11   9       83.03      137.57     27.31 o 
   2  11   9       49.39       71.63     19.53 o 
   3  11   9      144.80      153.92     24.77 o 
   4  11   9        0.85       -7.64      9.18 o 
   5  11   9        3.79       -5.03      8.86 o 
   6  11   9       50.13       40.88     15.17 o 
   7  11   9       12.50        3.43      9.37 o 
  -3  -7  10       21.16       20.68     14.69 o 
  -2  -7  10       38.52       38.65     14.69 o 
  -1  -7  10       21.40       29.51     14.34 o 
  -4  -6  10        7.83        8.39      7.55 o 
  -3  -6  10        1.18        3.79      6.51 o 
  -2  -6  10        0.01        2.64      8.55 o 
  -1  -6  10       30.25       15.89     10.74 o 
   0  -6  10        5.07       25.64     12.14 o 
   1  -6  10       12.87       10.50     11.01 o 
   2  -6  10       16.47        9.84     10.64 o 
  -6  -5  10        1.17        7.19      7.51 o 
  -5  -5  10       29.23       15.65     11.29 o 
  -4  -5  10        8.24       15.84      6.66 o 
  -3  -5  10        9.88        9.06      6.80 o 
  -2  -5  10        0.26       -2.54      4.92 o 
  -1  -5  10        0.44        1.68      8.12 o 
   0  -5  10       59.67       55.86     14.04 o 
   1  -5  10       70.07      111.86     17.85 o 
   2  -5  10        2.07        3.22      8.24 o 
   3  -5  10        2.09       -4.43      8.43 o 
   4  -5  10        0.33        1.01      9.02 o 
  -7  -4  10        2.02       -2.93      7.09 o 
  -6  -4  10        0.41        2.36      5.72 o 
  -5  -4  10        6.73        7.65      5.51 o 
  -4  -4  10      103.74      118.18      9.90 o 
  -3  -4  10       43.20       46.34     15.54 o 
  -2  -4  10       90.71      104.46     19.33 o 
  -1  -4  10        5.74       10.53      5.87 o 
   0  -4  10       30.04       28.11     14.84 o 
   1  -4  10       43.04       28.77      9.97 o 
   2  -4  10       40.72       32.34     10.99 o 
   3  -4  10        1.27       -0.69      7.42 o 
   4  -4  10       22.43       12.28      9.36 o 
   5  -4  10        8.78        9.99      9.66 o 
  -7  -3  10       18.65       24.21      7.51 o 
  -6  -3  10        0.39        1.91      5.51 o 
  -5  -3  10        3.67       17.27      5.94 o 
  -4  -3  10       13.23       14.29      5.24 o 
  -3  -3  10        3.26       -3.95      3.23 o 
  -2  -3  10        2.18       -1.66      5.47 o 
  -1  -3  10        9.25        7.00      5.16 o 
   0  -3  10       26.76       25.80      6.84 o 
   1  -3  10       11.59       13.54      5.60 o 
   2  -3  10      109.31      104.20     15.63 o 
   3  -3  10       17.61       29.58     10.20 o 
   4  -3  10       42.56       51.87     12.98 o 
   5  -3  10       19.34       10.37      9.17 o 
   6  -3  10      213.63      219.50     24.19 o 
  -7  -2  10       18.17        5.90      6.10 o 
  -6  -2  10        0.52        2.23      5.20 o 
  -5  -2  10        0.17       -1.19      4.34 o 
  -4  -2  10        8.98        6.27      4.64 o 
  -3  -2  10        3.63       -2.55      4.74 o 
  -2  -2  10       12.48        7.45      4.17 o 
  -1  -2  10      101.60      102.21      7.40 o 
   0  -2  10       20.70       13.96      5.46 o 
   1  -2  10      135.81      126.95     10.79 o 
   2  -2  10      145.07      152.46     16.74 o 
   3  -2  10       15.81        6.76      7.02 o 
   4  -2  10        8.02       13.46      8.10 o 
   5  -2  10       48.88       17.11      9.43 o 
   6  -2  10        2.32       -6.43      6.74 o 
   7  -2  10       48.38       34.59     12.95 o 
  -7  -1  10       28.67       45.56     10.32 o 
  -6  -1  10        5.89        6.38      6.69 o 
  -5  -1  10       19.95       12.49      6.62 o 
  -4  -1  10        0.69        5.78     12.99 o 
  -3  -1  10      625.48      618.12     21.30 o 
  -2  -1  10       74.32       79.06      6.79 o 
  -1  -1  10      159.13      150.33     11.55 o 
   0  -1  10      268.20      281.34     11.92 o 
   1  -1  10       50.40       59.07      7.94 o 
   2  -1  10       49.76       47.68      7.35 o 
   3  -1  10       61.81       51.78     11.22 o 
   4  -1  10       14.91       22.27      8.82 o 
   5  -1  10      151.82      194.22     20.43 o 
   6  -1  10       24.27       42.44     12.24 o 
   7  -1  10        8.77       13.28      9.39 o 
   8  -1  10        1.02        2.73      8.15 o 
  -7   0  10        3.03       -3.90      7.13 o 
  -6   0  10       34.69       32.60      8.74 o 
  -5   0  10       35.13       38.75      9.23 o 
  -4   0  10        1.11        1.13      5.32 o 
  -3   0  10        7.16        7.92      6.17 o 
  -2   0  10        0.49        1.91      7.41 o 
  -1   0  10      315.76      328.15     13.01 o 
   0   0  10      424.86      429.54     15.91 o 
   1   0  10        7.10       14.51      3.79 o 
   2   0  10      237.98      222.63     12.14 o 
   3   0  10        4.97       12.31      4.95 o 
   4   0  10       71.59       64.98     12.16 o 
   5   0  10       42.73       38.69     10.44 o 
   6   0  10        0.11        8.95      7.74 o 
   7   0  10       35.10       26.12     10.23 o 
   8   0  10        5.24        3.57      8.50 o 
  -7   1  10       17.29       12.23      8.12 o 
  -6   1  10       30.44       20.01      7.61 o 
  -5   1  10       14.89       18.05      7.31 o 
  -4   1  10      157.88      161.55     14.15 o 
  -3   1  10        4.36        4.35      5.00 o 
  -2   1  10       55.34       42.27      7.56 o 
  -1   1  10        9.03        5.27      3.21 o 
   0   1  10      266.06      264.01      9.51 o 
   1   1  10      101.44      107.73      6.96 o 
   2   1  10       42.69       54.15      5.40 o 
   3   1  10       12.71       13.36      4.24 o 
   4   1  10       14.92        8.96      4.57 o 
   5   1  10        7.58       14.50      7.51 o 
   6   1  10        5.65        7.71      6.99 o 
   7   1  10       26.70       30.51     11.00 o 
   8   1  10       62.75       63.18     14.98 o 
   9   1  10        1.44       -2.88      7.45 o 
  -7   2  10        0.14       -0.77      7.10 o 
  -6   2  10      116.42      113.15     13.05 o 
  -5   2  10       79.96       74.61     10.93 o 
  -4   2  10       48.92       55.03      9.00 o 
  -3   2  10        1.25        6.41      5.29 o 
  -2   2  10       12.87       10.86      5.52 o 
  -1   2  10       18.28       15.75      5.36 o 
   0   2  10      526.18      508.19     13.72 o 
   1   2  10      284.16      260.44     11.31 o 
   2   2  10       52.96       58.33      6.98 o 
   3   2  10       45.93       53.19      5.30 o 
   4   2  10       24.74       27.96      4.33 o 
   5   2  10       43.41       52.49     11.43 o 
   6   2  10      119.02      123.77     16.11 o 
   7   2  10        1.65        5.39      7.33 o 
   8   2  10       29.01       28.73     11.22 o 
   9   2  10        2.58        0.66      8.79 o 
  -7   3  10        2.10        6.57      8.42 o 
  -6   3  10       11.06       10.39      7.72 o 
  -5   3  10        0.88        1.45      5.92 o 
  -4   3  10        4.07        0.10      5.62 o 
  -3   3  10       24.98       19.30      7.43 o 
  -2   3  10       14.49       14.99      5.95 o 
  -1   3  10      158.01      142.46     11.93 o 
   0   3  10       42.27       49.58      4.86 o 
   1   3  10      407.35      391.14     13.54 o 
   2   3  10      115.23      126.86      8.90 o 
   3   3  10        7.49       11.64      3.73 o 
   4   3  10        6.71        9.37      3.54 o 
   5   3  10       72.93       77.75      7.88 o 
   6   3  10      100.49      116.19     15.37 o 
   7   3  10      172.43      182.12     19.54 o 
   8   3  10       15.91       16.76      9.87 o 
   9   3  10        1.69       -0.98      8.79 o 
  10   3  10        9.45        4.58     10.34 o 
  -6   4  10       14.19       10.34      8.09 o 
  -5   4  10        1.05        6.00      6.73 o 
  -4   4  10       18.36        4.94      5.02 o 
  -3   4  10       88.30      103.94     11.49 o 
  -2   4  10        0.01        2.11      5.00 o 
  -1   4  10       16.47       27.14      6.91 o 
   0   4  10      207.04      192.71     17.03 o 
   1   4  10       57.79       52.09      5.85 o 
   2   4  10      293.07      315.86     19.63 o 
   3   4  10       80.80       87.17      7.73 o 
   4   4  10       54.46       63.54      5.97 o 
   5   4  10      137.11      143.88      8.08 o 
   6   4  10        0.45       -2.04      3.97 o 
   7   4  10        6.50        4.56      5.92 o 
   8   4  10        9.24        7.05      8.01 o 
   9   4  10        0.36        2.18      8.38 o 
  10   4  10       91.50      104.99     19.03 o 
  -6   5  10       36.84       58.73     22.42 o 
  -5   5  10       11.52       22.45      8.38 o 
  -4   5  10       10.48        6.34      6.16 o 
  -3   5  10       74.04       72.84     10.39 o 
  -2   5  10       11.24        5.13      5.58 o 
  -1   5  10      173.73      173.18     13.11 o 
   0   5  10       57.84       57.94     11.51 o 
   1   5  10       54.18       26.78      9.05 o 
   2   5  10      432.40      435.54     34.77 o 
   3   5  10       67.13       73.58      8.36 o 
   4   5  10       21.83       15.93      4.79 o 
   5   5  10        2.10        4.74      3.27 o 
   6   5  10      110.54      110.53      9.98 o 
   7   5  10       16.05       13.79      5.45 o 
   8   5  10        0.01       -0.87      5.28 o 
   9   5  10       30.40       27.59     10.28 o 
  10   5  10       22.03       31.52     11.53 o 
  -5   6  10       15.05       15.06      8.79 o 
  -4   6  10       14.55       23.34      8.20 o 
  -3   6  10        2.25       -1.99      5.28 o 
  -2   6  10        1.52        0.08      5.49 o 
  -1   6  10       20.76       24.21     10.09 o 
   0   6  10        6.80       12.64      7.46 o 
   1   6  10        0.22        1.56      7.16 o 
   2   6  10      126.21      149.06     14.31 o 
   3   6  10       36.65       42.80      8.55 o 
   4   6  10        0.09        0.55      2.92 o 
   5   6  10        0.21       -1.85      3.49 o 
   6   6  10       53.01       61.46      8.52 o 
   7   6  10       18.62       21.78     10.14 o 
   8   6  10       79.29       81.66     23.04 o 
   9   6  10       17.78       34.78      8.39 o 
  10   6  10        9.87       11.30     10.13 o 
  -4   7  10       22.98       23.98     11.39 o 
  -3   7  10        7.15       23.26      8.38 o 
  -2   7  10       12.30        7.88      6.64 o 
  -1   7  10        5.21       -9.86      6.57 o 
   0   7  10        4.16        7.97      7.71 o 
   1   7  10        0.84       -4.04      6.92 o 
   2   7  10        1.65       -2.89      6.28 o 
   3   7  10        6.06        7.15      5.09 o 
   4   7  10      124.07      105.32     15.20 o 
   5   7  10        4.03       -0.37      6.73 o 
   6   7  10       88.70       82.34      9.63 o 
   7   7  10       14.47        9.44      5.62 o 
   8   7  10        3.83        1.56      5.44 o 
   9   7  10        2.24        3.69      6.79 o 
  10   7  10        7.61        6.27      8.27 o 
  -3   8  10        4.57       -2.24      7.47 o 
  -2   8  10       21.71       28.14      8.59 o 
  -1   8  10       25.66       35.68     12.03 o 
   0   8  10        0.05       -5.20      7.96 o 
   1   8  10       83.39       74.42     13.04 o 
   2   8  10       17.71       14.77      8.52 o 
   3   8  10       84.96       64.30     13.64 o 
   4   8  10        5.47       -8.01      5.99 o 
   5   8  10      126.23       95.07     15.79 o 
   6   8  10      177.31      151.95     18.79 o 
   7   8  10        8.74        8.56      8.84 o 
   8   8  10       48.10       32.77     11.83 o 
   9   8  10        4.92       15.73     10.74 o 
  -2   9  10        0.00       -7.00     13.83 o 
  -1   9  10        4.91        4.99     10.34 o 
   0   9  10        0.21        2.14      9.20 o 
   2   9  10      252.58      283.56     28.32 o 
   3   9  10        0.14       -0.66      7.67 o 
   4   9  10       63.33       59.04     14.84 o 
   5   9  10       84.34       60.56     14.25 o 
   6   9  10        6.99       13.58      9.87 o 
   7   9  10        0.00       -5.76      6.64 o 
   8   9  10        3.08       -3.49      8.03 o 
   9   9  10        0.16       14.91     11.05 o 
  -1  10  10        2.12       13.45     13.06 o 
   1  10  10       24.77       25.42     13.94 o 
   2  10  10      115.92       55.62     15.81 o 
   3  10  10       40.39       45.53     13.73 o 
   4  10  10        0.43        3.48      9.14 o 
   5  10  10        8.51       -1.06      8.70 o 
   6  10  10       42.29       10.00     10.23 o 
   7  10  10        3.52        6.72      9.93 o 
   8  10  10        0.52       -2.90      9.63 o 
   1  11  10        2.58       25.76     16.77 o 
   2  11  10       10.49       30.93     17.47 o 
   3  11  10       61.06       38.39     15.24 o 
   4  11  10       33.54       27.74     14.57 o 
   5  11  10        0.45        7.68     10.24 o 
   6  11  10        4.57        0.56     10.00 o 
   7  11  10        3.03       -9.78      9.50 o 
  -3  -6  11        1.86       11.19      7.81 o 
  -2  -6  11        1.74        3.23     10.65 o 
  -1  -6  11        4.34       10.36     10.89 o 
   0  -6  11       10.90       -2.04      9.21 o 
   1  -6  11        7.74       13.63     10.57 o 
  -5  -5  11       16.12       13.81     11.36 o 
  -4  -5  11        0.14        8.91     10.69 o 
  -3  -5  11       11.08       10.91      7.44 o 
  -2  -5  11      136.57      150.99     14.06 o 
  -1  -5  11        9.03        8.01      9.67 o 
   0  -5  11       27.65       21.74     11.25 o 
   1  -5  11        8.73        5.14      9.71 o 
   2  -5  11       13.64       -3.19      9.55 o 
   3  -5  11        9.41       11.65     11.41 o 
  -6  -4  11        2.43        5.03      6.70 o 
  -5  -4  11       27.28       21.18     11.48 o 
  -4  -4  11        0.84        7.71     10.14 o 
  -3  -4  11       40.18       49.22      9.27 o 
  -2  -4  11      122.51      112.81     18.35 o 
  -1  -4  11        2.96       11.28      6.33 o 
   0  -4  11       60.30       61.07     10.00 o 
   1  -4  11        5.80        7.38      8.52 o 
   2  -4  11       38.15       34.58     12.09 o 
   3  -4  11       32.27       23.25     10.96 o 
   4  -4  11        0.13       -4.09      8.30 o 
  -6  -3  11        8.16        9.49      6.21 o 
  -5  -3  11        4.50        8.43      5.91 o 
  -4  -3  11        0.20        2.09      6.74 o 
  -3  -3  11        0.06       -1.25      7.91 o 
  -2  -3  11        4.08        9.48      5.57 o 
  -1  -3  11       51.07       35.90      7.47 o 
   0  -3  11       10.20       10.25      7.81 o 
   1  -3  11       78.55       73.61      9.97 o 
   2  -3  11        9.37        5.54      7.57 o 
   3  -3  11        6.10       -1.65      7.07 o 
   4  -3  11       22.23       21.64     11.94 o 
   5  -3  11       11.97        5.36      9.29 o 
   6  -3  11        6.87        5.25     10.13 o 
  -6  -2  11       12.46       19.33      9.06 o 
  -5  -2  11        1.94       -0.34      6.44 o 
  -4  -2  11       35.81       31.11      9.61 o 
  -3  -2  11        0.69        2.16      5.76 o 
  -2  -2  11       56.99       71.27      9.38 o 
  -1  -2  11       14.05       11.79      5.79 o 
   0  -2  11       50.94       53.63      8.26 o 
   1  -2  11       32.82       37.14      7.52 o 
   2  -2  11        5.35       -0.60      4.74 o 
   3  -2  11        3.37       14.59      8.40 o 
   4  -2  11       13.94       14.27      9.33 o 
   5  -2  11      101.04      128.29     19.15 o 
   6  -2  11       32.62       35.74     12.40 o 
  -7  -1  11        0.15        4.09      8.41 o 
  -6  -1  11       62.25       38.33     14.51 o 
  -5  -1  11       46.83       54.36     10.03 o 
  -4  -1  11        0.20       -2.68      5.92 o 
  -3  -1  11        0.03        4.13      5.85 o 
  -2  -1  11       48.09       44.32      8.23 o 
  -1  -1  11       54.59       49.89      6.10 o 
   0  -1  11      111.25      111.52     10.18 o 
   1  -1  11        1.01        1.54      4.46 o 
   2  -1  11       76.67       65.69      8.76 o 
   3  -1  11        0.99       -4.21      6.25 o 
   4  -1  11      141.27      115.77     16.86 o 
   5  -1  11       13.83        7.80      8.33 o 
   6  -1  11       65.99       79.73     15.89 o 
   7  -1  11        0.61        5.64      8.54 o 
  -7   0  11        2.16        6.57      8.65 o 
  -6   0  11        0.30       -4.05      6.99 o 
  -5   0  11        2.30       11.37      7.13 o 
  -4   0  11        1.54        5.33      6.09 o 
  -3   0  11       13.03        6.62      5.90 o 
  -2   0  11       10.83       14.35     19.50 o 
  -1   0  11      187.59      195.09      9.57 o 
   0   0  11      577.83      620.78     29.44 o 
   1   0  11       40.57       36.63      6.83 o 
   2   0  11        7.17        4.10      6.31 o 
   3   0  11       82.30       83.04     10.37 o 
   4   0  11        2.59       -1.59      6.02 o 
   5   0  11        3.38       -4.71      6.92 o 
   6   0  11       20.78       25.60     10.33 o 
   7   0  11       11.32       13.15      9.15 o 
   8   0  11        0.03       -6.82      7.72 o 
  -7   1  11        6.13        4.00      8.51 o 
  -6   1  11        1.31        2.18      7.36 o 
  -5   1  11       14.51       11.46      7.38 o 
  -4   1  11       39.03       40.05      8.52 o 
  -3   1  11      138.70      102.05     11.01 o 
  -2   1  11       12.47       10.02      5.34 o 
  -1   1  11      498.22      480.78     18.45 o 
   0   1  11      699.79      747.90     17.76 o 
   1   1  11       58.19       57.89      6.73 o 
   2   1  11      221.02      225.77      9.57 o 
   3   1  11        0.99        2.08      4.23 o 
   4   1  11       26.22       26.96      6.45 o 
   5   1  11      157.81      150.45     17.84 o 
   6   1  11        2.17        5.16      7.07 o 
   7   1  11       31.82       29.77     11.52 o 
   8   1  11        0.15        4.82      8.61 o 
  -6   2  11       22.37       19.30      8.70 o 
  -5   2  11        2.33        4.57      6.26 o 
  -4   2  11      129.46      127.16     12.68 o 
  -3   2  11       85.55       92.06     10.58 o 
  -2   2  11      105.96      103.39     13.17 o 
  -1   2  11        0.60        1.69      7.96 o 
   0   2  11      131.22      139.50      7.93 o 
   1   2  11       17.45       17.40      4.30 o 
   2   2  11       97.98       95.54     12.23 o 
   3   2  11        1.38        2.02      4.06 o 
   4   2  11       12.28       20.83      5.78 o 
   5   2  11        3.32        2.81      6.68 o 
   6   2  11       51.40       45.18     11.64 o 
   7   2  11        1.72        4.50      7.91 o 
   8   2  11       12.47       13.46      9.20 o 
   9   2  11       10.15        4.85      9.97 o 
  -6   3  11        0.06       -2.71      6.63 o 
  -5   3  11        1.70        1.48      6.31 o 
  -4   3  11        0.40       -5.12      5.43 o 
  -3   3  11        0.70       -2.58      5.44 o 
  -2   3  11       40.00       33.70      7.72 o 
  -1   3  11       10.02        4.05      5.33 o 
   0   3  11       11.72        4.90      4.85 o 
   1   3  11      373.29      390.84     14.23 o 
   2   3  11        9.84       13.93      5.04 o 
   3   3  11      237.84      240.65     12.21 o 
   4   3  11       12.25       13.60      3.71 o 
   5   3  11        1.05       -1.26      3.13 o 
   6   3  11      126.11      129.67     16.56 o 
   7   3  11        0.09        5.76      7.72 o 
   8   3  11        0.03       -3.01      7.16 o 
   9   3  11       34.32       37.89     13.01 o 
  -6   4  11        9.58        9.23      8.09 o 
  -5   4  11        0.01        1.74      6.06 o 
  -4   4  11        2.31        1.27      6.14 o 
  -3   4  11       14.30       29.36      7.79 o 
  -2   4  11       31.31       31.87      9.40 o 
  -1   4  11       81.79       59.52      8.87 o 
   0   4  11      366.54      367.34     16.56 o 
   1   4  11        1.21       -1.38      6.43 o 
   2   4  11      377.48      381.22     16.34 o 
   3   4  11      156.48      149.93     10.23 o 
   4   4  11       20.54       21.19      4.46 o 
   5   4  11       42.46       46.37      5.69 o 
   6   4  11       14.46        6.68      4.62 o 
   7   4  11        2.78       -9.35      6.41 o 
   8   4  11        7.93        7.17      8.47 o 
   9   4  11        4.96       13.13     10.09 o 
  -5   5  11        0.10        1.00      7.22 o 
  -4   5  11        4.78       10.73     11.95 o 
  -3   5  11       44.38       30.38      8.19 o 
  -2   5  11       18.22       21.23      7.47 o 
  -1   5  11      146.50      144.65     21.56 o 
   0   5  11       64.88       39.88     10.71 o 
   1   5  11      168.05      186.16     17.60 o 
   2   5  11       26.84       26.35      5.42 o 
   3   5  11        2.73        2.80      3.96 o 
   4   5  11       46.28       52.13      5.90 o 
   5   5  11       99.98       98.48      8.41 o 
   6   5  11       37.24       25.66     13.89 o 
   7   5  11       11.23        5.90      5.08 o 
   8   5  11       47.83       46.02     12.37 o 
   9   5  11       59.25       56.24     13.49 o 
  -4   6  11        8.98       20.03      8.66 o 
  -3   6  11       33.86       45.32     14.52 o 
  -2   6  11       15.79       18.16     10.10 o 
  -1   6  11       31.57       17.92      7.03 o 
   0   6  11        0.43       -5.52      7.46 o 
   1   6  11       59.62      111.44     14.70 o 
   2   6  11      226.23      248.00     19.08 o 
   3   6  11       13.79       19.16      4.38 o 
   4   6  11        2.33        1.48      3.51 o 
   5   6  11       33.21       32.86      6.61 o 
   6   6  11        6.72        3.84      4.82 o 
   7   6  11       10.57        7.24      5.59 o 
   8   6  11        0.31        3.33      5.65 o 
   9   6  11       29.94       19.13     11.33 o 
  -4   7  11       19.69       26.45     17.94 o 
  -3   7  11       10.31        6.44      7.41 o 
  -2   7  11       13.58        8.55      7.46 o 
  -1   7  11        0.08       -7.75      5.16 o 
   0   7  11        9.57       10.81      9.13 o 
   1   7  11        0.02        4.81      7.91 o 
   2   7  11       76.66       87.84     13.05 o 
   3   7  11        0.84       -0.14      4.73 o 
   4   7  11       10.98       16.90      8.50 o 
   5   7  11       31.16       33.15     10.57 o 
   6   7  11       13.56       18.82      6.04 o 
   7   7  11        5.02        2.13      5.28 o 
   8   7  11        1.19        1.46      5.52 o 
   9   7  11       27.03       21.76      8.42 o 
  -3   8  11        0.64        0.73      8.09 o 
  -2   8  11        3.85        4.76      8.41 o 
  -1   8  11       33.52       42.28     13.76 o 
   0   8  11       28.19       34.56     12.33 o 
   1   8  11       19.27        8.43      9.66 o 
   2   8  11       25.30       31.94     10.40 o 
   3   8  11       12.35       11.48      8.62 o 
   4   8  11       20.88       10.55      8.38 o 
   5   8  11       20.47       10.15      8.68 o 
   6   8  11       46.95       51.50     13.03 o 
   7   8  11       16.01       17.31      9.87 o 
   8   8  11       24.79        6.95      9.97 o 
   9   8  11       84.62       66.02     15.83 o 
  -1   9  11       16.23       20.87     11.56 o 
   0   9  11        0.01       -6.28      8.90 o 
   2   9  11        3.99        2.85      9.78 o 
   3   9  11        0.40        2.14      8.27 o 
   4   9  11        7.00        6.61      9.27 o 
   5   9  11        5.29        7.65      8.88 o 
   6   9  11       82.56       60.92     14.84 o 
   7   9  11        9.65        9.92     10.83 o 
   8   9  11       10.63        0.87      8.29 o 
   2  10  11        2.79       -5.37      9.30 o 
   3  10  11       33.42       23.48     11.45 o 
   4  10  11        8.99        6.78      9.31 o 
   5  10  11        6.74       -1.47      9.62 o 
   6  10  11        6.78       13.13     10.54 o 
   7  10  11       32.31       29.03     12.54 o 
   4  11  11       29.38       -2.67      9.80 o 
   5  11  11       29.00       26.48     13.31 o 
   6  11  11        7.35       -4.33     10.22 o 
  -3  -5  12       19.66       31.98     13.71 o 
  -2  -5  12        0.68        7.25     13.41 o 
  -1  -5  12        1.99        3.27      9.65 o 
   0  -5  12        0.08        1.59      9.84 o 
   1  -5  12        8.50        2.14     10.28 o 
  -4  -4  12        4.17       11.33     11.46 o 
  -3  -4  12       36.46       51.77     15.18 o 
  -2  -4  12      184.72      190.38     30.69 o 
  -1  -4  12       24.00       30.26      8.67 o 
   0  -4  12       21.81       15.14      9.67 o 
   1  -4  12        0.06       -8.58      7.39 o 
   2  -4  12        8.36       27.42     12.62 o 
   3  -4  12        3.20        9.69     11.06 o 
  -5  -3  12        7.61       10.75     12.01 o 
  -4  -3  12        2.35       -1.53      9.76 o 
  -3  -3  12        4.40        7.75      9.15 o 
  -2  -3  12        0.15       -6.50      7.65 o 
  -1  -3  12       46.90       42.95      8.65 o 
   0  -3  12        2.73        1.17      5.60 o 
   1  -3  12       15.20       26.34      7.48 o 
   2  -3  12        0.75       -2.08      7.62 o 
   3  -3  12        8.87       -1.73      8.38 o 
   4  -3  12        0.14        5.09      9.43 o 
   5  -3  12        0.21       -2.37      9.31 o 
  -6  -2  12       20.46       22.39      9.70 o 
  -5  -2  12        3.97       13.40      8.38 o 
  -4  -2  12       20.78       14.33      7.73 o 
  -3  -2  12       15.92       22.70     11.56 o 
  -2  -2  12       17.45       13.46     11.08 o 
  -1  -2  12        0.88        2.66      5.13 o 
   0  -2  12       56.88       75.31     10.07 o 
   1  -2  12       15.78        5.99      7.52 o 
   2  -2  12      106.76      106.49     19.95 o 
   3  -2  12        0.00        7.16      8.91 o 
   4  -2  12       26.93       13.93     10.13 o 
   5  -2  12        5.75        0.93      8.56 o 
   6  -2  12        6.13       22.85     12.35 o 
  -6  -1  12       37.77       38.67     11.15 o 
  -5  -1  12       52.17       68.89     11.97 o 
  -4  -1  12       48.17       61.86     14.52 o 
  -3  -1  12        2.12       -0.37      6.08 o 
  -2  -1  12        1.80        0.89      5.69 o 
  -1  -1  12       30.56       39.60     11.88 o 
   0  -1  12       13.21        5.33      5.10 o 
   1  -1  12        3.28        1.97      4.83 o 
   2  -1  12       23.08       22.44      6.69 o 
   3  -1  12      111.05       98.93     15.53 o 
   4  -1  12        0.02        5.06      7.71 o 
   5  -1  12        5.59        6.77      8.78 o 
   6  -1  12       19.62       11.34     10.22 o 
   7  -1  12       14.31       18.27     11.16 o 
  -6   0  12        8.48       -3.04      7.70 o 
  -5   0  12        5.81       10.79      8.01 o 
  -4   0  12       27.24       16.10      7.28 o 
  -3   0  12        8.85       10.14      6.90 o 
  -2   0  12       14.39       20.85      7.54 o 
  -1   0  12        0.89        6.46      5.61 o 
   0   0  12      139.91      142.04     24.88 o 
   1   0  12       15.57       18.61      6.17 o 
   2   0  12        9.61        9.03      5.41 o 
   3   0  12        4.10        5.59      5.11 o 
   4   0  12       14.02        6.81      7.50 o 
   5   0  12        8.48       12.90      8.64 o 
   6   0  12       58.44       69.19     15.37 o 
   7   0  12       32.66       35.61     12.59 o 
  -6   1  12        2.19        4.41      8.32 o 
  -5   1  12        1.44        3.02      7.59 o 
  -4   1  12        2.42       -4.77      6.25 o 
  -3   1  12        8.55       12.56      6.75 o 
  -2   1  12       42.38       53.17      9.11 o 
  -1   1  12        3.11        7.08      5.57 o 
   0   1  12        0.22        3.17      5.12 o 
   1   1  12        0.02        0.56      3.44 o 
   2   1  12      273.33      284.15     14.24 o 
   3   1  12        0.71        2.08      4.69 o 
   4   1  12       68.39       67.06      9.28 o 
   5   1  12      201.41      149.90     18.29 o 
   6   1  12        5.96       -4.79      6.55 o 
   7   1  12        1.28       -7.51      7.24 o 
   8   1  12        0.37       -6.86      7.07 o 
  -6   2  12       14.36       21.75     11.99 o 
  -5   2  12        1.54        8.18      8.74 o 
  -4   2  12       21.93       20.81      7.79 o 
  -3   2  12       31.56       23.10      7.46 o 
  -2   2  12       36.97       26.34      7.44 o 
  -1   2  12       15.33        5.75      5.71 o 
   0   2  12       11.64        9.96      5.69 o 
   1   2  12      227.66      228.39      9.92 o 
   2   2  12      131.75      134.18      8.37 o 
   3   2  12       82.85       91.16      9.50 o 
   4   2  12        1.75        1.01      4.55 o 
   5   2  12      151.35      182.65     19.38 o 
   6   2  12        2.31       -0.60      6.72 o 
   7   2  12        2.32        0.32      8.36 o 
   8   2  12        1.37        7.72      9.30 o 
  -5   3  12        1.03        4.95     11.35 o 
  -4   3  12        8.46        7.91      9.78 o 
  -3   3  12       73.73       79.47     10.93 o 
  -2   3  12       26.37       29.29      9.25 o 
  -1   3  12       72.37       70.01      9.83 o 
   0   3  12       19.89       17.77      6.23 o 
   1   3  12       54.47       65.57      8.84 o 
   2   3  12      502.10      518.48     17.82 o 
   3   3  12        7.99        3.44      4.48 o 
   4   3  12       15.16       18.21      4.36 o 
   5   3  12        0.31        2.25      4.76 o 
   6   3  12      184.50      180.72     20.21 o 
   7   3  12       24.34       30.01     10.66 o 
   8   3  12        0.00       -8.37      7.87 o 
   9   3  12        4.83        7.56     10.85 o 
  -5   4  12        7.55       -2.38      7.56 o 
  -4   4  12        0.75       -4.78      6.65 o 
  -3   4  12        1.75       -1.33      6.60 o 
  -2   4  12       36.01       16.43      6.86 o 
  -1   4  12        3.09       -0.96      5.10 o 
   0   4  12        6.61        3.37      5.60 o 
   1   4  12       31.70       33.53     10.55 o 
   2   4  12      210.61      239.61     12.30 o 
   3   4  12       45.69       46.09      7.36 o 
   4   4  12      176.93      205.81      9.97 o 
   5   4  12       13.14       14.62      4.53 o 
   6   4  12        1.55       -4.58      6.26 o 
   7   4  12        1.00       -8.77      6.95 o 
   8   4  12        2.98        9.68      9.25 o 
   9   4  12       19.04       30.82     13.24 o 
  -4   5  12       21.52       30.68      9.27 o 
  -3   5  12        0.42       -4.48      6.23 o 
  -2   5  12        0.01        4.86      6.41 o 
  -1   5  12        0.70       -3.93      5.45 o 
   0   5  12        3.41       -6.74      5.95 o 
   1   5  12       10.29        4.70      8.18 o 
   2   5  12        4.23        3.16      7.19 o 
   3   5  12       73.88       77.09      8.29 o 
   4   5  12       52.29       60.16      6.52 o 
   5   5  12      119.35      118.03      8.33 o 
   6   5  12      108.06      115.69     19.09 o 
   7   5  12        7.29        1.91      7.86 o 
   8   5  12       12.31       25.99     10.82 o 
   9   5  12       14.06        8.73      9.56 o 
  -4   6  12       27.87       35.11     18.92 o 
  -3   6  12        0.34       -0.68      6.22 o 
  -2   6  12        6.00        5.44      7.04 o 
  -1   6  12       18.46       17.83      7.39 o 
   0   6  12       35.55       53.78     12.51 o 
   1   6  12      133.93      196.50     19.23 o 
   2   6  12      122.55      132.96     15.89 o 
   3   6  12       12.11       11.34      4.30 o 
   4   6  12       22.00       25.14      5.05 o 
   5   6  12        7.40        1.24      4.60 o 
   6   6  12        1.01        3.25      5.89 o 
   7   6  12       34.03       25.73      8.39 o 
   8   6  12        3.08        8.99      9.28 o 
   9   6  12        0.30       13.01     10.61 o 
  -3   7  12       52.68       62.75     21.32 o 
  -2   7  12        1.44        1.59      6.84 o 
  -1   7  12       32.45       19.67     14.12 o 
   0   7  12        0.75        3.13      9.02 o 
   1   7  12        0.16        1.22      8.76 o 
   2   7  12       94.81       84.36     14.08 o 
   3   7  12        7.38        1.13      6.61 o 
   4   7  12        2.93       -4.96      6.44 o 
   5   7  12      156.69      135.42     11.59 o 
   6   7  12        0.73        6.84      7.67 o 
   7   7  12       28.03       19.93      6.75 o 
   8   7  12        0.41        2.83      7.44 o 
   9   7  12       10.42       -4.39      9.05 o 
  -2   8  12        0.03       -1.51      7.86 o 
  -1   8  12        1.96       -0.21      7.60 o 
   0   8  12        0.25        3.28      8.93 o 
   1   8  12       27.68       25.66     11.46 o 
   2   8  12        0.99       -4.19      7.82 o 
   3   8  12        0.00       -0.06      7.66 o 
   4   8  12        0.11       10.98      8.15 o 
   5   8  12        0.12       -0.31      7.56 o 
   6   8  12        3.11       -0.46      8.07 o 
   7   8  12        0.01        5.40      8.49 o 
   8   8  12       26.24        3.75      9.12 o 
  -1   9  12        0.02        4.21      8.62 o 
   0   9  12        0.52       -0.68     10.71 o 
   2   9  12        2.20       -4.74      8.21 o 
   3   9  12        6.84        8.53      8.80 o 
   4   9  12        2.18      -10.91      7.79 o 
   5   9  12        0.25        3.57      8.94 o 
   6   9  12        6.27        4.55      9.89 o 
   7   9  12        2.95        8.18      9.55 o 
   8   9  12        4.08       -6.66      8.39 o 
   2  10  12        0.29        5.71     10.96 o 
   3  10  12       14.72        7.04     10.07 o 
   4  10  12       37.81       24.49     12.21 o 
   5  10  12       62.97       79.47     17.83 o 
   6  10  12       11.60        3.52      8.89 o 
   7  10  12        2.26        8.86     10.89 o 
  -2  -4  13       15.02       14.10     11.36 o 
  -1  -4  13       21.17       15.21      9.89 o 
   0  -4  13        7.44       30.80     12.47 o 
   1  -4  13        1.42       23.30     11.88 o 
  -4  -3  13        2.42       -0.79     11.32 o 
  -3  -3  13       15.12       21.39     12.70 o 
  -2  -3  13        0.51      -12.99      8.66 o 
  -1  -3  13       54.47       85.44     25.51 o 
   0  -3  13       22.07       37.43      8.94 o 
   1  -3  13       30.15       31.99     12.80 o 
   2  -3  13        8.40       14.77     10.69 o 
   3  -3  13       13.83       37.90     14.18 o 
  -4  -2  13        3.15       10.33     11.12 o 
  -3  -2  13       21.90       19.01     12.07 o 
  -2  -2  13       40.74       17.62     11.92 o 
  -1  -2  13       24.90       33.86     13.26 o 
   0  -2  13      193.17      231.10     15.84 o 
   1  -2  13        4.15       -6.20      5.54 o 
   2  -2  13       32.13       38.65     11.69 o 
   3  -2  13       10.98        6.02      9.46 o 
   4  -2  13        6.44       -2.79      8.93 o 
   5  -2  13       32.95       34.08     13.92 o 
  -5  -1  13       18.33        4.77      8.41 o 
  -4  -1  13        0.79       -0.77      7.27 o 
  -3  -1  13       17.52        8.19      8.94 o 
  -2  -1  13       22.23       35.57     12.41 o 
  -1  -1  13       16.76       17.44     10.55 o 
   0  -1  13        0.26        2.75      8.71 o 
   1  -1  13        0.04       -3.06      5.36 o 
   2  -1  13        0.00        8.87      6.22 o 
   3  -1  13       13.65       21.43     10.36 o 
   4  -1  13        0.12       -0.26      8.03 o 
   5  -1  13       27.54       24.50     11.65 o 
   6  -1  13        2.23       -0.96      9.31 o 
  -5   0  13        0.82       -2.33      8.04 o 
  -4   0  13        8.80        2.24      7.57 o 
  -3   0  13       73.73       92.15     11.87 o 
  -2   0  13       62.04       49.38     14.55 o 
  -1   0  13        6.74       14.40     10.06 o 
   0   0  13       22.48       42.96     12.85 o 
   1   0  13       50.17       68.21     21.18 o 
   2   0  13       24.58       19.98      6.59 o 
   3   0  13        0.11        8.34      5.55 o 
   4   0  13        0.13        6.30      8.03 o 
   5   0  13        1.28       12.01      9.53 o 
   6   0  13      109.22      127.60     20.21 o 
  -5   1  13       41.56       46.18     11.09 o 
  -4   1  13        1.23       -0.77      6.95 o 
  -3   1  13        0.02        7.95      8.95 o 
  -2   1  13        9.14        6.05      6.71 o 
  -1   1  13        0.29        2.79      5.44 o 
   0   1  13        2.63        5.88      8.52 o 
   1   1  13       17.98       18.95      9.14 o 
   2   1  13       19.54       13.19      5.68 o 
   3   1  13       24.93       34.94     13.83 o 
   4   1  13        0.36        3.58      5.26 o 
   5   1  13        6.21        3.75      7.78 o 
   6   1  13        2.30        3.22      9.23 o 
   7   1  13        0.21       13.80     10.51 o 
  -5   2  13        5.28        6.68      8.73 o 
  -4   2  13        4.85        0.65      7.55 o 
  -3   2  13        4.78        0.18      6.33 o 
  -2   2  13       12.42       14.54      7.17 o 
  -1   2  13       44.79       47.77      8.77 o 
   0   2  13        4.56        6.99      6.12 o 
   1   2  13       21.26       21.70     10.86 o 
   2   2  13      156.32      221.70     37.05 o 
   3   2  13       18.58       11.85      6.18 o 
   4   2  13       50.03       50.22      8.64 o 
   5   2  13       34.18       23.84      9.97 o 
   6   2  13       38.30       45.85     12.68 o 
   7   2  13        6.71       -9.51      7.57 o 
   8   2  13        0.02       10.11     10.58 o 
  -5   3  13        1.59       -0.67      8.26 o 
  -4   3  13        3.77        5.74      7.67 o 
  -3   3  13        3.66        5.04     11.02 o 
  -2   3  13        5.78        0.69      6.23 o 
  -1   3  13       89.71      110.17     17.11 o 
   0   3  13        1.50        0.60      5.67 o 
   1   3  13        0.33       -3.53      5.30 o 
   2   3  13       54.88       66.99      7.09 o 
   3   3  13        6.08       14.92      5.51 o 
   4   3  13        5.41       -3.33      4.45 o 
   5   3  13        0.03        5.81      5.45 o 
   6   3  13        8.07        5.27      8.73 o 
   7   3  13       43.52       48.07     13.05 o 
   8   3  13        4.48       21.37     12.19 o 
  -4   4  13        1.70        0.60      7.57 o 
  -3   4  13       18.41       27.77     11.18 o 
  -2   4  13       16.57       19.66      8.15 o 
  -1   4  13       16.51        0.80      5.53 o 
   0   4  13       86.09       94.03     31.79 o 
   1   4  13       32.77       44.54     11.50 o 
   2   4  13      163.81      175.34     18.53 o 
   3   4  13       53.96       59.21      8.36 o 
   4   4  13       16.03       23.78      7.09 o 
   5   4  13       42.02       47.38      8.20 o 
   6   4  13       11.59       10.90      8.93 o 
   7   4  13       40.28       43.88     12.57 o 
   8   4  13        9.15       -3.76      9.24 o 
  -4   5  13        6.36        2.25      8.30 o 
  -3   5  13        0.64        1.72      7.16 o 
  -2   5  13        3.04        6.18     11.41 o 
  -1   5  13       25.03       22.96      7.89 o 
   0   5  13       14.32        8.36     14.06 o 
   1   5  13        6.81       22.50     10.12 o 
   2   5  13        1.99       30.78     11.04 o 
   3   5  13       86.59       95.18      9.30 o 
   4   5  13      243.23      229.73     20.43 o 
   5   5  13        4.08       10.84      4.42 o 
   6   5  13       44.69       62.89     13.19 o 
   7   5  13        0.12        0.25      7.48 o 
   8   5  13       16.31        9.79     10.12 o 
  -3   6  13        4.24        9.86      8.38 o 
  -2   6  13        2.49       14.49     11.22 o 
  -1   6  13       38.60       47.53      9.98 o 
   0   6  13        0.55        1.36      6.77 o 
   1   6  13      162.94      164.48     19.17 o 
   2   6  13        4.69       14.42      9.39 o 
   3   6  13       90.07      124.07     16.04 o 
   4   6  13       20.94       21.52      5.09 o 
   5   6  13       23.55       18.30      6.30 o 
   6   6  13       79.98       66.53      9.43 o 
   7   6  13        3.64        0.79      6.81 o 
   8   6  13       11.48        5.53      9.46 o 
  -2   7  13       19.46       40.71     10.27 o 
  -1   7  13       10.46       11.90      8.19 o 
   0   7  13       14.05        2.47     10.53 o 
   1   7  13       46.73       38.42     12.50 o 
   2   7  13       40.58       40.97     12.51 o 
   3   7  13       21.94       18.69      7.05 o 
   4   7  13        3.15       -2.25      6.14 o 
   5   7  13        0.19        1.02      4.81 o 
   6   7  13        3.49        1.67      5.19 o 
   7   7  13        0.20        4.48      6.43 o 
   8   7  13        3.64        2.33      7.80 o 
  -1   8  13        6.60       10.32     12.81 o 
   0   8  13       15.61        3.80     10.77 o 
   1   8  13       56.30       47.05     12.57 o 
   3   8  13       40.27       29.79     11.64 o 
   4   8  13        0.22        0.36      7.49 o 
   5   8  13       14.31       21.16      9.76 o 
   6   8  13        2.22       10.97      9.93 o 
   7   8  13        1.38        9.95      9.98 o 
   8   8  13        1.67        7.77     10.13 o 
   0   9  13        2.81      -15.59     10.39 o 
   3   9  13        0.02       -0.88      8.67 o 
   4   9  13        8.92       -2.88      8.39 o 
   5   9  13        7.67        4.04      9.41 o 
   6   9  13        2.24       10.26      9.39 o 
   7   9  13       27.72       14.04     10.52 o 
   3  10  13        0.73       25.47     13.80 o 
   4  10  13       31.85       52.23     16.67 o 
   5  10  13        0.00        0.40      9.96 o 
  -2  -3  14       37.80       40.19     15.34 o 
  -1  -3  14        6.16        9.76     12.70 o 
   0  -3  14      143.98      169.75     15.85 o 
   1  -3  14        4.80       25.27     12.29 o 
  -3  -2  14        8.84       13.99     13.51 o 
  -2  -2  14        5.31       -3.28     11.09 o 
  -1  -2  14       42.84       52.32     14.98 o 
   0  -2  14       17.72       27.05     12.15 o 
   1  -2  14        6.38       13.15      7.50 o 
   2  -2  14       22.75       24.12     11.59 o 
   3  -2  14        0.75        2.36      9.65 o 
  -4  -1  14       21.70        8.74     13.11 o 
  -3  -1  14       10.37       10.19     11.82 o 
  -2  -1  14       10.08        8.62     11.41 o 
  -1  -1  14        1.45       15.47     11.85 o 
   0  -1  14       44.82       17.12     10.40 o 
   1  -1  14        8.06        9.25      6.53 o 
   2  -1  14        3.44        3.53      6.01 o 
   3  -1  14       14.50       28.71     12.09 o 
   4  -1  14        0.00       -5.16      7.99 o 
   5  -1  14       17.18       30.01     13.30 o 
  -4   0  14       74.61       76.98     38.19 o 
  -3   0  14       15.02       11.13      8.58 o 
  -2   0  14        6.45        7.67     10.68 o 
  -1   0  14       58.43       63.75     15.41 o 
   0   0  14       14.47       35.23     12.19 o 
   1   0  14        0.16       15.96      9.72 o 
   2   0  14        1.25        8.06      5.98 o 
   3   0  14       17.68       10.21      6.47 o 
   4   0  14       27.25       22.04     10.61 o 
   5   0  14        0.00       -6.98      8.62 o 
  -4   1  14       17.99       38.60     14.18 o 
  -3   1  14        0.29       -8.58      7.21 o 
  -2   1  14       38.23       46.88      9.84 o 
  -1   1  14        9.45       15.80      7.36 o 
   0   1  14       26.12       47.06     13.77 o 
   1   1  14       11.50        9.83      9.42 o 
   2   1  14        0.80        1.19      6.22 o 
   3   1  14       94.35      106.02     11.72 o 
   4   1  14        0.15        5.72      6.18 o 
   5   1  14        2.58       11.85      8.59 o 
   6   1  14        0.13        8.97     10.15 o 
  -4   2  14        2.07        6.81     11.85 o 
  -3   2  14        6.92       -0.07      8.22 o 
  -2   2  14        0.66       -2.20      6.41 o 
  -1   2  14       17.50       27.91      8.62 o 
   0   2  14        3.15       11.16      6.97 o 
   1   2  14       22.04       19.94     10.56 o 
   2   2  14        0.65       21.67     10.49 o 
   3   2  14        2.41        8.53      5.90 o 
   4   2  14        0.60        3.93      5.67 o 
   5   2  14        0.21       -0.05      7.90 o 
   6   2  14        1.43       -4.36      8.05 o 
   7   2  14        0.01        0.51      9.89 o 
  -4   3  14       46.58       31.82     27.07 o 
  -3   3  14       11.86        8.30     13.24 o 
  -2   3  14        0.01        4.10      6.91 o 
  -1   3  14       86.95      125.81     19.96 o 
   0   3  14        6.14       14.42      7.12 o 
   1   3  14        0.03       -0.01      5.93 o 
   2   3  14        3.23       10.98      9.08 o 
   3   3  14       19.08       20.37      6.91 o 
   4   3  14        1.88        4.09      8.86 o 
   5   3  14        3.35        4.70      5.64 o 
   6   3  14       47.35       34.19     12.09 o 
   7   3  14       17.33       -2.32      8.81 o 
  -3   4  14        5.82       13.50      8.68 o 
  -2   4  14       14.32        9.44      7.30 o 
  -1   4  14       11.95        7.27      7.33 o 
   0   4  14       10.99       19.33      9.34 o 
   1   4  14       11.71       15.01      7.42 o 
   2   4  14       20.91       19.30     10.52 o 
   3   4  14       51.58       57.24     13.02 o 
   4   4  14       69.25       76.51      9.74 o 
   5   4  14       49.32       47.79      8.86 o 
   6   4  14      151.56      179.39     21.88 o 
   7   4  14        0.53        7.15      9.14 o 
  -3   5  14        0.81        0.31      8.02 o 
  -2   5  14       15.42        9.17      8.25 o 
  -1   5  14        2.26        2.33      6.93 o 
   0   5  14        1.27       -3.71      6.39 o 
   1   5  14        4.40       13.97      7.26 o 
   2   5  14       28.44       14.02     10.69 o 
   3   5  14       38.69       44.12     12.39 o 
   4   5  14       24.25       23.39      5.38 o 
   5   5  14       48.08       48.96      8.97 o 
   6   5  14        2.50       14.10      9.89 o 
   7   5  14        4.59        1.16      8.47 o 
  -2   6  14       17.43        7.68      8.71 o 
  -1   6  14       29.13       24.36      9.12 o 
   0   6  14       41.16       53.34     10.45 o 
   1   6  14        2.82        4.85     10.33 o 
   2   6  14       36.46       43.77     12.97 o 
   3   6  14       86.64       95.46     15.87 o 
   4   6  14       32.40       28.74     11.85 o 
   5   6  14       21.64       13.84      5.84 o 
   6   6  14       60.92       70.22     14.13 o 
   7   6  14        0.70        1.50      8.15 o 
  -1   7  14        0.40        3.01      8.06 o 
   0   7  14        0.89        5.14      8.00 o 
   1   7  14        1.03       -9.29      9.52 o 
   2   7  14        3.35        4.59     10.42 o 
   3   7  14        6.01       18.35      9.97 o 
   4   7  14        0.03        0.26      7.22 o 
   5   7  14       22.29       16.24      6.80 o 
   6   7  14      131.06      107.01     21.39 o 
   7   7  14        9.02        3.06      9.35 o 
   0   8  14       27.86       22.76     15.39 o 
   1   8  14        9.04        9.14     12.47 o 
   3   8  14       22.50       25.34     11.26 o 
   4   8  14        0.08       -8.50      7.46 o 
   5   8  14        8.38       17.79     10.36 o 
   6   8  14        1.62        4.51      9.36 o 
   7   8  14        7.85       25.40     11.68 o 
   3   9  14       66.44       64.57     16.87 o 
   4   9  14        4.70        8.00     10.72 o 
   5   9  14        8.52        3.69      9.47 o 
  -2  -1  15       13.54       17.28     12.94 o 
  -1  -1  15       18.88       23.59     13.48 o 
   0  -1  15        5.72       18.84     11.84 o 
   1  -1  15        0.04       10.15     11.05 o 
   2  -1  15      150.54      206.08     26.15 o 
   3  -1  15        1.82       17.97     11.34 o 
  -2   0  15       12.34        0.03     12.60 o 
  -1   0  15       47.51       54.36     15.87 o 
   0   0  15        0.45        9.08     11.93 o 
   1   0  15       60.58       75.96     16.97 o 
   2   0  15        0.90        2.30      6.42 o 
   3   0  15        7.61       11.11      7.65 o 
   4   0  15        7.29       12.52     10.46 o 
  -3   1  15        0.65        6.45      8.73 o 
  -2   1  15       36.16       41.48     15.77 o 
  -1   1  15        6.35       16.78     11.83 o 
   0   1  15        3.88       14.98     11.27 o 
   1   1  15        0.57       20.21     11.19 o 
   2   1  15       45.73       43.48     13.62 o 
   3   1  15       10.14       14.06      6.93 o 
   4   1  15       11.41       16.39      8.07 o 
   5   1  15        0.01       -1.17      9.89 o 
  -3   2  15        9.48       25.29      9.77 o 
  -2   2  15      154.08      160.15     21.43 o 
  -1   2  15        4.56       -1.79      7.07 o 
   0   2  15        0.22       -2.14      9.41 o 
   1   2  15        6.06       -2.49      8.76 o 
   2   2  15        0.07       11.81      9.85 o 
   3   2  15        1.49       -2.11      5.89 o 
   4   2  15        3.06        0.36      6.02 o 
   5   2  15        0.70       10.13     10.03 o 
   6   2  15       70.60      110.97     19.43 o 
  -3   3  15        1.46        5.63      8.95 o 
  -2   3  15       17.46       19.24      8.49 o 
  -1   3  15       92.02       95.28     12.53 o 
   0   3  15       19.28       15.78      7.55 o 
   1   3  15        6.48        6.73      9.76 o 
   2   3  15        4.67        7.74      9.84 o 
   3   3  15        4.77        3.54      9.08 o 
   4   3  15       17.67       33.22      7.96 o 
   5   3  15       43.76       63.42     15.05 o 
   6   3  15        1.19       -3.94      8.40 o 
  -2   4  15        1.83       10.57      8.42 o 
  -1   4  15        5.67        4.73      7.96 o 
   0   4  15        1.21        8.87      7.83 o 
   1   4  15        6.73       12.39      8.00 o 
   2   4  15       18.58       19.34      7.72 o 
   3   4  15        0.00       -8.20      7.53 o 
   4   4  15       13.85        9.33      6.46 o 
   5   4  15       10.51        7.81      9.37 o 
   6   4  15       11.06       35.34     12.76 o 
  -2   5  15       22.57       30.27     16.17 o 
  -1   5  15        0.00        1.37      7.75 o 
   0   5  15        6.79       22.72      8.67 o 
   1   5  15        0.27        4.91      7.13 o 
   2   5  15        0.64        2.13      6.94 o 
   3   5  15       65.25       66.09     14.32 o 
   4   5  15       17.33        7.72      9.46 o 
   5   5  15       20.12       24.32     10.34 o 
   6   5  15       11.76       11.40     10.05 o 
  -1   6  15        9.29        9.48      8.65 o 
   0   6  15       31.73       42.12     10.37 o 
   1   6  15        0.06        4.38      7.92 o 
   2   6  15        4.99       18.13     11.69 o 
   3   6  15       26.15       28.07      8.26 o 
   4   6  15       42.67       29.19     10.58 o 
   6   6  15       42.59       56.28     13.25 o 
   0   7  15        8.73       10.87      9.30 o 
   1   7  15        0.13       -4.03      8.01 o 
   2   7  15        0.52        8.44     11.73 o 
   3   7  15       33.42       22.84     10.67 o 
   4   7  15       79.35       56.55     13.55 o 
   5   7  15       70.36       63.62     14.85 o 
   6   7  15        0.11        4.93      6.51 o 
   3   8  15        4.36       11.50     10.51 o 
   4   8  15       13.02       22.69     11.74 o 
   5   8  15       59.80       58.66     15.73 o 
  -1   1  16        0.01       -0.94     10.54 o 
   0   1  16        0.71       -6.66      9.57 o 
   1   1  16        0.68       -5.36     10.05 o 
   2   1  16        7.50        3.92     10.11 o 
   3   1  16        7.40        4.72     11.25 o 
  -1   2  16       12.14        2.47     11.59 o 
   0   2  16        1.38       -8.61     10.54 o 
   1   2  16       13.40       11.07     11.45 o 
   2   2  16        2.44      -11.62      8.74 o 
   3   2  16       13.77       14.46     11.06 o 
   4   2  16        0.08       -3.23      6.40 o 
  -1   3  16        3.92        5.93      8.61 o 
   0   3  16       91.22       89.60     18.88 o 
   1   3  16        0.09        0.39      9.44 o 
   2   3  16        0.00       -4.50      8.81 o 
   3   3  16        7.39       14.13     10.76 o 
   4   3  16        0.14       10.08     10.21 o 
   5   3  16        1.18        9.27      7.08 o 
  -1   4  16        0.02      -10.87      7.25 o 
   0   4  16      102.71      111.40     14.04 o 
   1   4  16        1.86       -2.84      7.37 o 
   2   4  16        5.67       20.64     11.79 o 
   3   4  16        1.58        8.71      9.86 o 
   4   4  16        0.14       -5.98      8.69 o 
   5   4  16        0.37        7.62      7.17 o 
   0   5  16        6.57        8.41      8.63 o 
   1   5  16       41.71       70.75     20.81 o 
   2   5  16        0.40        1.01      7.61 o 
   3   5  16       15.45       13.47     11.40 o 
   4   5  16        0.63       -8.13      8.21 o 
   1   6  16       43.00       41.76     11.32 o 
   2   6  16        3.33        3.53      8.71 o 
   3   6  16       23.54       35.70      8.92 o 
   3   7  16       14.47       22.03     11.64 o 
                                                 
